# Supplementary material for: Six-hour time-restricted feeding inhibits lung cancer progression and reshapes circadian metabolism
Source: BMC Med. 2023 Nov 3;21:417. doi: 10.1186/s12916-023-03131-y (PMC10625271; doi:10.1186/s12916-023-03131-y)
Supplement: Supplementary file 2 — Additional file 2: Raw data retrieved from TCGA and GEO. [file 12916_2023_3131_MOESM2_ESM.xlsx]

## Sheet: Supplementary Fig. 6-stastical 
TCGA									GSE43458
ID	Gene.symbol	logFC	AveExpr	t	P.Value	adj.P.Val	B		ID	Gene.symbol	logFC	t	B	adj.P.Val	P.Value	Gene.title
1408	CRY2	-33.8523	32.991	-14.0819	7.2e-39	1.74e-37	76.9941		7897378	PER3	-0.229683	-1.67934	-5.61389	0.198	0.0975	period circadian clock 3
6095	RORA	-5.5583	4.8205	-13.7161	3.28e-37	7.51e-36	73.2699		7901720	PRKAA2	-0.110975	-0.689925	-6.76605	0.638	0.492	protein kinase AMP-activated catalytic subunit alpha 2
26224	FBXL3	-16.3589	27.1904	-12.6043	2.61e-32	5.14e-31	62.2638		7920082	RORC	0.207998	1.9991	-5.04956	0.116	0.0494	RAR related orphan receptor C
5187	PER1	-69.2095	66.1493	-10.2617	8.68e-23	1.22e-21	40.8959		7938563	ARNTL	-0.1433	-1.26136	-6.21335	0.351	0.211	aryl hydrocarbon receptor nuclear translocator like
2852	GPER1	-13.7913	5.58736	-9.27269	3.7e-19	4.35e-18	32.7633		7939595	CRY2	-0.365178	-5.01954	3.82893	3.66e-05	3.68e-06	cryptochrome circadian clock 2
8914	TIMELESS	23.0657	29.8581	7.40258	4.81e-13	3.31e-12	19.1069		7964145	TIMELESS	0.511012	5.79231	6.79518	2.52e-06	1.74e-07	timeless circadian clock
1407	CRY1	-7.59242	18.8295	-6.14731	1.48e-09	6.65e-09	11.3634		7966052	CRY1	-0.668458	-6.03921	7.77608	1.05e-06	6.37e-08	cryptochrome circadian clock 1
54205	CYC	40.187	101.642	5.46808	6.81e-08	2.42e-07	7.69651		7972062	FBXL3	-0.395432	-3.93103	0.02263	0.00114	0.000194	F-box and leucine rich repeat protein 3
8863	PER3	-7.02341	13.685	-4.7997	2.03e-06	5.97e-06	4.46671		7989365	RORA	-0.497318	-5.28446	4.82574	1.49e-05	1.32e-06	RAR related orphan receptor A
1453	CSNK1D	14.3389	67.0141	4.58674	5.54e-06	1.53e-05	3.51886		8012349	PER1	-0.710359	-6.09976	8.01866	8.51e-07	4.97e-08	period circadian clock 1
5563	PRKAA2	3.19629	5.34273	4.122	4.31e-05	0.000104919	1.58964		8014956	NR1D1	0.364723	2.69596	-3.52549	0.0287	0.00875	nuclear receptor subfamily 1 group D member 1
9572	NR1D1	11.6026	29.9663	3.70471	0.000232221	0.000507314	0.0229598		8019463	CSNK1D	0.177505	3.1463	-2.34572	0.00982	0.00241	casein kinase 1 delta
6097	RORC	11.613	36.2933	2.95682	0.0032369	0.00585339	-2.38412		8047839	CREB1	-0.185251	-2.3266	-4.3816	0.0627	0.0228	cAMP responsive element binding protein 1
8864	PER2	-4.73895	22.279	-2.61093	0.00926691	0.0154209	-3.3202		8059996	PER2	-0.365878	-2.9365	-2.91309	0.0164	0.00447	period circadian clock 2
5562	PRKAA1	9.67638	55.2018	2.59774	0.00962624	0.0159611	-3.35367		8111796	PRKAA1	0.166429	2.39495	-4.23117	0.0547	0.0193	protein kinase AMP-activated catalytic subunit alpha 1
1385	CREB1	-1.90264	19.0369	-2.37511	0.0178734	0.0280767	-3.89331		8131069	GPER1	-0.587677	-6.06812	7.8918	9.53e-07	5.66e-08	G protein-coupled estrogen receptor 1
6096	RORB	-0.591046	1.16221	-2.35555	0.0188328	0.0294155	-3.93846		8155864	RORB	-0.134551	-1.4045	-6.02616	0.293	0.165	RAR related orphan receptor B
406	ARNTL	-1.43843	8.94732	-2.08829	0.0372147	0.05492	-4.51863
8945	BTRC	1.05882	14.4912	1.56597	0.11791	0.155996	-5.45358
9575	CLOCK	1.29166	14.0505	1.37848	0.168597	0.214916	-5.72459
23291	BTRCP2	-2.91626	40.4217	-1.27319	0.203468	0.254078	-5.86174
9978	RBX1	1.25453	68.0454	0.324301	0.745829	0.783125	-6.60762
8553	DEC1	-1.78455	310.833	-0.0635155	0.949378	0.958845	-6.65746
GSE32863
ID	Gene.symbol	logFC	t	B	adj.P.Val	P.Value	Gene.title
ILMN_1653125	PER1	-0.211	-2.61034	-4.07233	0.0335	0.0102	period circadian clock 1
ILMN_1660986	PER3	-0.427	-3.77765	-0.63921	0.00116	0.000252	period circadian clock 3
ILMN_1668778	PRKAA2	0.0348	2.20046	-5.01537	0.0848	0.0298	protein kinase AMP-activated catalytic subunit alpha 2
ILMN_1708249	NR1D1	0.0394	1.87157	-5.66477	0.16	0.0638	nuclear receptor subfamily 1 group D member 1
ILMN_1735093	TIMELESS	1.02	11.7258	38.0115	1.28e-19	2.18e-21	timeless circadian clock
ILMN_1738095	PER2	0.0849	0.753781	-7.11376	0.658	0.453	period circadian clock 2
ILMN_1746658	RORB	0.0608	1.22919	-6.64431	0.415	0.222	RAR related orphan receptor B
ILMN_1760593	CRY1	-0.571	-7.27906	14.4946	6.1e-10	4.41e-11	cryptochrome circadian clock 1
ILMN_1794187	FBXL3	-0.399	-5.83571	7.58885	4.27e-07	5e-08	F-box and leucine rich repeat protein 3
ILMN_1796180	CRY2	-0.45	-5.0848	4.31965	9.62e-06	1.44e-06	cryptochrome circadian clock 2
ILMN_1862909	RORA	-0.799	-12.65	42.9366	1.22e-21	1.53e-23	RAR related orphan receptor A
ILMN_2275399	RORC	0.019	1.28583	-6.5737	0.388	0.201	RAR related orphan receptor C
ILMN_2286870	CSNK1D	1.08	14.243	51.2725	4.46e-25	3.49e-27	casein kinase 1 delta
ILMN_2334243	CREB1	1.11	6.95072	12.8655	2.85e-09	2.31e-10	cAMP responsive element binding protein 1
ILMN_2357577	PRKAA1	0.166	1.49963	-6.27944	0.291	0.136	protein kinase AMP-activated catalytic subunit alpha 1
ILMN_2384056	GPER1	-1.77	-15.088	55.5922	7.47e-27	4.51e-29	G protein-coupled estrogen receptor 1
ILMN_2405305	ARNTL	-0.265	-3.32948	-2.08079	0.00477	0.00117	aryl hydrocarbon receptor nuclear translocator like

## Sheet: Supplementary Fig. 6-GSE32863
	PER1	PER3	PRKAA2	NR1D1	TIMELESS	PER2	RORB	CRY1	FBXL3	CRY2	RORA	RORC	CSNK1D	CREB1	PRKAA1	GPER1	ARNTL
group	ILMN_1653125	ILMN_1660986	ILMN_1668778	ILMN_1708249	ILMN_1735093	ILMN_1738095	ILMN_1746658	ILMN_1760593	ILMN_1794187	ILMN_1796180	ILMN_1862909	ILMN_2275399	ILMN_2286870	ILMN_2334243	ILMN_2357577	ILMN_2384056	ILMN_2405305
Normal lung	7.18966	8.50271	6.88223	6.89529	8.01948	9.8941	7.07105	8.53255	8.09151	9.73428	8.67268	6.82746	8.77061	14.2421	10.0707	10.2915	8.46541
Normal lung	7.6978	9.63447	6.73684	6.97062	8.273	10.0877	7.02454	8.60994	7.21195	9.88347	8.58232	6.89029	9.41504	12.7463	9.41879	10.3223	7.83346
Normal lung	7.02854	9.05404	6.89815	6.93599	7.87345	9.85783	6.83802	8.60335	8.87734	9.79382	8.55021	6.87216	8.38111	12.3623	10.1849	10.4969	7.84319
Normal lung	7.92616	7.55414	6.74564	6.98924	8.21371	9.86406	7.13713	8.89829	8.54063	9.66119	8.60582	6.85664	8.74543	13.7998	10.4459	9.08427	8.88231
Normal lung	7.11121	9.16104	7.01236	6.97985	8.12665	9.54819	7.11045	8.66097	7.99557	10.0454	8.11012	6.84352	9.19665	12.2655	9.85426	10.0094	7.7501
Normal lung	7.72552	9.67853	6.85695	7.13329	8.14472	10.3626	7.0168	8.619	8.71611	9.9562	8.29862	6.69811	8.33344	13.0946	10.1581	9.29548	7.38733
Normal lung	8.26345	7.53356	6.85804	6.92296	7.73306	9.31723	6.86855	8.03526	7.38702	10.0655	7.73861	6.85139	8.80414	12.0399	9.1266	9.74906	8.30684
Normal lung	7.37131	8.75621	6.95606	6.95957	8.12848	9.77151	6.89988	8.90377	8.06117	9.32597	8.29303	6.81482	8.69671	13.1585	10.0653	9.30754	7.88365
Normal lung	7.96957	8.24308	6.7866	6.91473	8.12349	9.71332	6.85706	8.55857	7.6301	9.75246	8.14465	6.95907	8.82458	12.8192	9.99005	9.56511	8.62726
Normal lung	7.31309	9.04944	6.90289	6.98511	8.23878	9.91606	7.31528	8.58578	8.29293	9.80476	8.11442	6.93722	8.41764	14.3065	10.353	9.37352	8.16436
Normal lung	7.48312	8.83813	6.85516	7.0189	8.21243	10.0666	6.97182	8.76798	8.10299	9.84994	8.49708	6.91074	8.73175	13.0504	10.0712	9.90861	8.21203
Normal lung	7.40868	8.57003	6.76433	7.00254	8.10625	9.86909	7.06031	8.93449	8.06598	9.82266	8.19663	6.73696	8.61412	12.611	10.013	9.44267	8.11758
Normal lung	7.36501	8.91648	6.86468	7.27233	8.27287	10.0552	6.89075	8.17098	8.177	10.1592	8.30048	6.87302	8.29488	12.6506	9.92096	9.63828	7.62318
Normal lung	7.40689	8.06609	6.64827	6.85994	8.22524	9.14781	7.12014	8.48993	8.14854	9.35043	8.58765	6.97679	8.54419	13.1106	10.3064	9.57315	8.66187
Normal lung	7.22874	8.81833	6.89297	7.0411	8.11806	9.88863	7.21627	8.79592	8.63109	9.57638	8.50801	6.83017	8.56921	13.2274	10.1776	9.6045	8.06702
Normal lung	7.86072	8.89503	6.89045	6.90795	7.91351	10.4208	6.91899	8.88834	8.35494	9.72196	8.25906	6.797	8.45101	13.4066	9.99635	9.56537	7.53579
Normal lung	7.58875	9.61421	6.82949	6.99251	8.06083	10.9273	7.12665	8.94813	8.04558	9.92975	9.13178	6.82219	8.66602	13.2013	10.0728	9.50711	7.4874
Normal lung	7.6823	9.33747	6.85199	7.01675	8.12454	9.96414	7.04238	8.90223	8.14851	9.61202	8.48203	6.86872	8.81085	13.287	10.159	9.94889	7.67434
Normal lung	7.74658	9.36481	6.89934	6.9195	8.30918	10.1553	6.96508	9.03367	8.19065	9.44704	8.19469	6.83486	8.90635	13.5951	10.0963	9.31159	7.6153
Normal lung	7.36217	8.36162	6.86082	7.1255	8.02503	9.56484	7.10741	8.84863	8.14591	9.6481	8.34301	6.86766	9.03875	13.2104	10.3186	9.36012	8.66627
Normal lung	7.27663	8.56763	6.7765	6.89535	7.86418	9.71223	6.91843	8.77376	8.06225	9.11551	8.5357	6.79675	8.57795	12.8071	9.451	10.8382	8.85047
Normal lung	7.25207	8.22301	6.80308	6.97917	8.03301	9.42746	6.81997	8.34331	8.45518	9.74428	8.10856	6.86621	8.43326	14.6523	10.2029	10.8685	8.41458
Normal lung	8.58015	8.75148	6.83764	7.04055	7.78414	11.6658	6.68986	8.01035	7.8638	10.0297	8.32011	6.80853	8.95693	15.1591	9.3675	9.08797	7.63428
Normal lung	8.19152	9.31336	6.67803	6.9743	8.01383	10.3623	6.80745	8.13989	7.81842	9.90299	8.69829	6.78037	8.77255	15.064	10.1348	10.1578	8.23053
Normal lung	7.88225	9.31324	6.6828	7.10076	8.30753	9.90907	6.94008	8.05849	7.74296	9.57862	7.98233	6.8135	8.61928	15.403	10.2001	10.0704	8.1789
Normal lung	8.58429	9.50674	6.83383	7.24592	8.05891	11.1194	6.81156	7.51099	8.01805	9.55367	8.31856	6.95589	8.21617	15.5529	10.1304	11.2441	8.09012
Normal lung	8.47404	8.66792	6.63868	7.03884	7.83888	10.9557	7.19425	8.08013	7.69317	9.86645	9.00089	6.85901	8.5017	15.146	9.71371	10.0481	8.43898
Normal lung	8.09278	8.53177	6.50398	7.04071	7.71829	10.1815	6.89077	7.88268	7.39682	9.3978	7.7621	6.81448	8.53403	15.3394	8.7727	10.1403	7.65217
Normal lung	7.43074	9.68305	6.84069	6.95717	8.14046	10.2675	7.05179	8.68142	7.82534	9.70608	8.74152	7.08338	8.85364	11.9155	9.76969	10.0609	8.1941
Normal lung	7.65098	7.57247	6.94404	6.96186	8.07931	9.11144	7.13035	8.74206	8.19163	9.26633	9.09169	6.76584	8.78464	13.3896	10.0193	9.05081	9.21177
Lung adenocarcinoma	7.35976	8.17414	6.98857	6.87195	9.59437	9.88427	7.36608	8.65241	7.18044	10.0198	7.7755	6.97587	9.3379	14.125	9.67193	7.16899	8.09432
Lung adenocarcinoma	7.56311	9.15568	6.79703	7.02025	8.30353	11.0748	6.92867	8.24944	7.19983	10.199	8.01685	6.93907	9.79948	14.4018	9.72288	7.6038	8.94371
Lung adenocarcinoma	7.3248	7.76642	6.86182	7.1361	8.98138	9.74216	7.94971	8.13733	7.75143	8.12292	7.06576	6.81311	10.0743	14.1052	11.2867	7.34465	7.59086
Lung adenocarcinoma	8.62742	7.78535	6.76764	7.09456	8.60979	10.7323	7.07753	7.27479	7.33636	10.4205	7.72815	6.84839	9.03362	15.3901	11.051	8.42486	7.88215
Lung adenocarcinoma	7.31394	8.45142	6.84905	6.92599	8.57093	9.65651	6.87817	7.74498	7.97457	9.21238	7.414	6.93535	9.7128	14.6585	10.9075	10.0459	7.61776
Lung adenocarcinoma	7.77676	8.22537	6.85075	7.28696	9.28746	9.42027	6.96826	7.73383	7.498	9.34733	7.30062	6.97988	10.4683	14.7111	10.2446	7.32928	7.84854
Lung adenocarcinoma	7.76689	8.66517	6.91284	6.95047	9.36561	11.3023	7.04121	7.81552	7.80786	10.2251	7.55698	6.86495	9.49521	15.0197	10.5755	8.39296	7.86618
Lung adenocarcinoma	7.90484	8.51035	6.83056	6.93206	8.57131	9.60327	6.96927	7.8186	7.32801	10.9045	8.442	6.82457	9.68779	15.0641	10.4719	8.24424	8.29642
Lung adenocarcinoma	7.16924	7.60544	6.81429	6.9376	9.93933	10.4591	7.03003	8.32268	7.39218	9.1992	7.42164	6.75334	9.0014	14.4793	10.0141	7.25004	7.93813
Lung adenocarcinoma	7.1193	8.77527	6.88194	7.02965	9.56284	10.5637	7.77125	8.00572	8.10372	9.57976	7.58033	6.89831	10.2198	14.328	10.5391	7.29744	7.79388
Lung adenocarcinoma	7.37785	8.59911	6.87461	7.08103	7.91276	10.5976	6.79872	7.45441	8.02159	9.56965	7.6329	6.7803	8.84091	15.1567	11.3168	9.7336	7.73411
Lung adenocarcinoma	7.45818	8.52708	6.79639	6.8849	8.56388	10.2691	6.86552	7.70561	7.31662	9.84845	7.63974	6.91156	8.95512	15.2074	10.3036	7.99386	7.81941
Lung adenocarcinoma	7.86594	10.1286	6.80253	7.33995	8.8716	10.6759	6.80722	7.74245	7.90026	10.2884	8.19066	6.87139	9.11138	14.9804	10.9328	8.29894	7.9149
Lung adenocarcinoma	7.04537	7.83836	6.88846	7.06247	8.66967	9.68973	6.96655	7.9571	7.30809	8.64367	7.44668	6.79029	9.52569	14.5822	9.98438	7.33334	8.04122
Lung adenocarcinoma	7.16494	9.36303	6.81682	6.98407	11.3015	10.7012	6.93848	7.6323	8.58776	10.1549	8.19523	6.84553	9.50472	15.1564	10.7094	7.97624	7.49381
Lung adenocarcinoma	7.1773	8.05021	6.77434	6.9913	8.66152	10.5318	6.90572	8.57654	8.29483	9.11554	7.60333	6.89418	10.0137	14.4907	11.0547	7.74408	7.73636
Lung adenocarcinoma	7.57984	8.29537	6.87621	6.89933	8.47435	9.67185	8.23969	8.17187	7.80055	9.19678	7.71378	6.85771	9.56959	14.3925	11.8062	7.95474	7.73599
Lung adenocarcinoma	7.97139	8.70206	6.80919	6.84657	9.50644	9.68183	6.92046	7.62972	7.32177	9.52676	7.5176	6.89292	9.77462	14.9625	9.34062	7.71655	7.84153
Lung adenocarcinoma	8.19506	8.95221	6.71576	6.97784	8.30269	10.6833	7.30848	7.66292	7.5309	10.6629	7.78631	6.9131	9.65425	14.6379	10.3335	7.4574	7.15801
Lung adenocarcinoma	7.2772	8.33526	6.90995	7.08347	9.01751	10.1544	6.8561	7.8019	7.96505	8.91897	7.63786	6.86444	10.3329	14.3151	9.86858	7.24933	8.02743
Lung adenocarcinoma	7.05339	8.33681	6.71317	6.81824	9.27211	10.3138	6.85948	8.69521	7.5025	8.97674	7.32746	6.82149	9.16196	15.3085	9.14026	8.87138	7.98555
Lung adenocarcinoma	6.87886	9.01247	6.74167	6.75829	8.38922	10.1314	6.87512	7.50269	7.79137	8.95934	7.22383	7.0459	9.48646	15.0803	10.523	7.21986	8.34503
Lung adenocarcinoma	7.91897	8.93665	6.78529	7.14602	8.37584	10.6087	6.76618	7.46575	7.27933	10.3191	7.57814	6.85184	10.2389	15.3152	9.16267	7.4721	8.86403
Lung adenocarcinoma	7.30662	8.0928	6.76778	7.07982	8.64596	9.7586	6.70093	7.81628	7.88345	8.58975	7.13646	6.84763	9.49642	14.9798	10.6657	8.63379	7.68305
Lung adenocarcinoma	7.26998	7.9769	6.73545	7.11696	8.63331	11.3269	6.86255	7.72096	7.43685	9.34197	7.24204	7.04889	9.85196	15.0169	9.08338	9.13425	7.66529
Lung adenocarcinoma	7.73164	8.32382	6.87923	7.06307	9.48126	10.174	6.88635	7.88207	7.88702	9.05669	8.21886	6.79258	9.66582	15.0168	9.79727	9.64157	8.0313
Lung adenocarcinoma	7.38195	8.46769	6.87917	7.07315	8.51855	9.84169	7.86513	7.20211	8.08207	9.14311	7.12904	6.87586	10.3598	15.2127	9.41605	8.24159	7.8263
Lung adenocarcinoma	6.80472	8.30662	6.84554	6.92877	9.15751	9.60884	6.85627	7.72041	7.03152	8.80312	7.16998	6.86822	9.59272	14.895	9.73283	8.00109	7.63886
Lung adenocarcinoma	7.79584	8.01433	6.83884	6.82148	9.27851	9.31663	6.95757	8.20545	7.43479	9.01605	7.29472	6.85106	9.71495	14.5313	9.6917	6.99528	7.99354

## Sheet: Supplementary Fig. 6-GSE43458
	PER3	PRKAA2	RORC	ARNTL	CRY2	TIMELESS	CRY1	FBXL3	RORA	PER1	NR1D1	CSNK1D	CREB1	PER2	PRKAA1	GPER1	RORB
group	7897378	7901720	7920082	7938563	7939595	7964145	7966052	7972062	7989365	8012349	8014956	8019463	8047839	8059996	8111796	8131069	8155864
Normal lung	9.90563	7.9107	8.35763	7.66402	8.71691	6.69864	8.46484	10.0979	9.02302	9.15693	8.7815	10.5427	10.3926	9.5184	9.08733	7.44403	5.98272
Normal lung	9.60111	8.37692	8.20745	7.72209	8.40137	6.71695	8.66201	10.0383	9.28729	9.40972	7.63295	10.5323	10.2558	9.70973	9.06559	7.11103	6.95862
Normal lung	8.87907	7.87738	7.81226	8.21327	8.09587	6.64157	7.73961	9.95789	8.68934	8.55398	8.92196	10.3048	10.5698	8.12839	9.09102	7.91492	5.62436
Normal lung	8.91405	7.55248	8.30188	8.48924	8.76145	6.72703	9.16682	8.53249	8.80238	9.47791	8.17106	11.4506	8.70491	9.82596	8.22342	7.68688	6.33116
Normal lung	9.25197	8.00627	8.67798	7.86871	8.87334	6.5245	8.58404	9.95606	8.93242	9.14419	8.05489	10.5244	10.1546	9.72982	8.94144	8.55992	6.51604
Normal lung	9.50002	7.69611	8.66664	7.83371	8.66297	6.81979	8.68968	9.96307	8.8996	9.51228	7.60054	10.658	10.1773	9.68643	9.21027	7.8311	6.04192
Normal lung	9.88578	8.79847	8.59816	7.71664	8.60816	6.71698	8.761	10.1904	9.09103	9.53523	7.7412	10.3991	10.4019	9.7874	9.12243	7.66534	6.06496
Normal lung	9.24759	7.99127	8.85786	8.10366	8.48922	6.76474	8.08402	10.0357	8.66095	8.77265	8.11145	10.4786	10.2568	8.97104	9.0005	7.50242	5.927
Normal lung	7.87991	7.9576	8.29096	8.05711	8.39834	6.60718	9.01894	9.54349	8.1969	9.1415	7.7447	10.6357	9.80998	9.57015	8.50975	7.23893	6.3874
Normal lung	8.32945	8.50765	8.61118	8.65668	8.04271	6.65396	8.49846	10.1458	8.86234	8.2578	7.18985	10.1295	10.4053	8.37911	9.26347	7.12902	6.41015
Normal lung	9.09706	7.89796	7.93411	8.17903	8.11968	6.65147	7.6271	10.1287	8.91272	8.41195	9.1396	10.2492	10.3316	8.20135	9.24288	7.82369	6.32855
Normal lung	9.10804	7.7692	8.31862	7.71015	8.5625	6.79581	9.01458	9.40115	8.45109	9.55167	7.7144	10.9037	9.79277	9.53553	8.82085	7.41616	6.19307
Normal lung	9.78761	8.4984	8.44341	7.52917	8.6017	6.77402	8.22987	10.1439	8.86424	9.17166	8.06216	10.3082	10.3781	9.32477	9.12842	7.5621	5.90811
Normal lung	9.01581	8.43823	8.31341	8.40225	8.50472	6.65629	9.39802	9.9254	9.01969	9.44572	7.69102	10.3861	10.2984	10.01	9.03276	7.4202	6.41866
Normal lung	8.5043	7.73934	8.48885	8.7887	8.57501	6.65742	8.87738	9.81915	8.91779	9.78377	7.03386	10.6346	10.0734	9.27338	9.12975	7.22254	6.19468
Normal lung	9.2387	8.43135	8.2356	7.86473	8.40803	6.87503	8.48573	10.154	8.91483	9.13466	7.44391	10.3811	10.1848	9.14299	9.24315	8.38981	6.45154
Normal lung	8.67032	8.21521	7.90683	8.69291	8.22758	6.57154	9.47032	10.1131	9.19422	8.43126	7.09813	10.5397	10.1762	9.15068	9.44319	7.31296	6.2673
Normal lung	9.19771	7.71423	8.56696	7.99221	8.67489	6.72445	8.86198	10.1773	9.03591	9.12378	7.56068	10.4081	10.4128	9.30697	9.10531	7.97811	6.19622
Normal lung	9.20923	7.91614	8.17579	8.30728	8.63456	6.91775	9.15046	10.057	9.36017	9.12172	7.04852	10.5027	10.447	9.61442	9.22119	7.81005	6.28942
Normal lung	8.38351	7.59839	9.08774	8.72631	8.30056	7.14128	8.76331	9.85998	8.58821	8.52209	7.06851	10.2584	10.2245	8.45317	9.06049	7.00027	6.56844
Normal lung	9.54396	7.8537	8.74036	7.71304	8.70075	6.92292	8.51285	9.6951	9.11605	9.89008	7.72686	10.578	10.1478	9.48004	8.94438	8.0338	6.17623
Normal lung	9.39193	8.1894	8.8641	7.96754	8.59597	6.89733	8.77451	10.1556	9.10437	8.91389	7.43375	10.3253	10.493	9.30052	9.2775	7.77761	6.48684
Normal lung	8.25211	8.22195	8.63715	8.83167	8.50634	6.61119	8.34145	9.87994	8.7063	8.92328	7.01346	10.3222	10.1579	8.45112	8.87256	7.60081	5.9211
Normal lung	7.63072	8.32936	8.55724	9.17024	8.20726	6.74909	8.31689	9.96452	8.76357	8.4074	7.07641	10.1949	10.1961	8.15851	9.12473	6.98706	6.08919
Normal lung	9.53962	8.38335	8.74551	7.86881	8.39448	6.93405	8.05552	10.0102	8.8583	9.5379	8.3597	10.4475	10.2183	9.19249	9.07893	7.62775	5.9739
Normal lung	9.1568	7.49452	8.87149	8.35693	8.52319	6.79824	8.38454	10.1625	8.80521	8.78094	7.1262	10.2296	10.2612	8.86133	8.96114	7.5081	6.63999
Normal lung	10.0462	7.97852	7.72848	6.87656	8.05634	6.78763	8.52685	10.484	8.84366	8.44376	8.27665	10.0977	10.3364	9.27329	9.09672	7.37824	6.56555
Normal lung	9.21746	8.08703	8.16062	7.87971	8.55839	6.61252	9.35668	9.81387	8.97314	9.13987	7.33945	10.7455	9.92224	9.89963	9.10843	7.73026	6.17841
Normal lung	10.0611	8.07523	8.38136	7.2791	8.54458	6.95309	8.54667	10.2999	9.00463	9.1657	8.79736	10.4345	10.4112	9.65618	9.29407	7.13227	6.91797
Normal lung	9.24749	7.77404	8.71846	8.45432	8.63028	6.79144	8.2847	9.9503	9.29834	9.57914	7.14903	10.4833	10.1025	9.01454	9.0704	7.39862	6.17326
Lung adenocarcinoma	8.88981	8.69593	8.38227	6.96201	8.57992	6.60522	8.36432	8.83581	8.22715	9.0478	8.04376	10.9696	9.34576	9.83912	9.33615	7.23028	5.97867
Lung adenocarcinoma	9.77557	7.08754	9.59197	7.77087	8.51643	7.32967	7.31366	9.60203	7.93226	8.72574	8.48901	10.7155	9.92335	9.60735	9.23237	6.73029	6.57754
Lung adenocarcinoma	8.95003	7.38042	8.22866	7.86893	8.092	6.85026	8.26003	9.44671	8.91211	9.218	8.15153	10.5838	9.95718	9.10447	9.39852	6.89942	6.02121
Lung adenocarcinoma	8.70249	7.73743	7.85982	8.07149	7.84724	7.13615	7.28552	9.36462	8.58445	8.19793	8.66894	10.5981	10.1238	7.85307	9.17366	6.97488	6.16255
Lung adenocarcinoma	9.14046	8.08959	8.51786	8.80537	7.78603	7.10287	7.96557	9.57972	8.05259	8.56597	8.37613	10.7341	10.0528	8.83148	9.37354	6.56037	6.43352
Lung adenocarcinoma	9.35491	8.0507	8.61135	8.10886	8.55329	6.63465	8.36722	9.8039	9.38015	9.1592	7.75465	10.5687	10.1063	9.23913	9.13492	8.52147	5.8582
Lung adenocarcinoma	9.43385	9.00241	8.68087	7.64138	8.60737	7.56688	8.16974	9.32716	8.59625	8.76293	8.26071	10.9036	10.0436	9.42611	9.00906	6.81531	6.26053
Lung adenocarcinoma	9.27582	8.44775	9.30855	8.09183	8.18592	7.15794	7.40923	9.70268	9.00344	8.39617	8.63983	10.7877	10.1769	9.38004	9.05754	6.64729	7.84019
Lung adenocarcinoma	9.42811	7.18396	8.29449	7.86782	8.18073	6.78936	8.24835	9.65718	8.6429	8.57905	7.9469	10.5519	10.2892	8.92788	9.38294	6.79605	5.74506
Lung adenocarcinoma	8.54519	8.25409	8.8889	8.07733	8.23265	7.71437	7.69415	10.422	8.44558	8.27995	7.33037	10.5686	10.373	8.71049	9.05113	6.57245	7.05013
Lung adenocarcinoma	8.69391	8.59124	9.42751	7.46146	8.134	8.38212	7.45735	7.90768	8.1223	7.47966	8.43594	11.0322	8.9748	8.28355	8.40639	7.19766	6.04633
Lung adenocarcinoma	8.52154	7.81231	9.06834	8.35861	8.32598	7.10649	8.09295	8.695	8.33491	8.84033	8.41802	11.1122	9.5798	8.74704	8.65598	7.03097	6.18581
Lung adenocarcinoma	8.13686	8.08989	8.11495	8.15367	7.86494	7.52646	8.64302	9.7074	8.66978	8.09057	7.60978	10.4635	10.284	8.40795	9.15001	6.7279	6.18941
Lung adenocarcinoma	8.94254	8.31081	9.41703	8.04372	8.72952	7.70724	7.35598	9.78839	8.07637	8.50141	8.34217	10.5611	10.1959	8.74594	9.35129	6.62183	6.76133
Lung adenocarcinoma	8.64905	7.94116	8.31291	8.38795	8.02379	7.10293	7.05887	9.4603	8.22638	8.00773	9.2007	10.618	9.74771	8.19556	9.53222	6.81752	5.92688
Lung adenocarcinoma	9.33343	8.94357	8.7551	7.62928	8.04142	7.27472	7.98209	9.50355	8.62894	7.97125	8.55936	10.7557	9.59504	8.44776	8.49347	6.5835	6.0677
Lung adenocarcinoma	8.22683	7.00325	9.39533	7.36963	7.9068	7.63339	7.9247	8.17073	7.36285	7.95946	7.80509	11.0123	9.19629	8.37033	8.63002	7.41385	5.58623
Lung adenocarcinoma	8.77516	8.31083	8.77581	7.75643	7.9524	7.04469	7.01377	9.8145	8.58375	7.61805	8.6411	10.3515	9.65891	7.89952	9.33852	6.60302	6.18307
Lung adenocarcinoma	9.49379	7.76949	8.53801	7.67603	7.96402	6.81307	8.31561	10.0507	8.77225	8.64252	7.69543	10.3984	10.3744	8.99378	9.64278	7.07207	5.79158
Lung adenocarcinoma	8.36453	8.67712	8.78726	8.16038	7.96273	6.87057	8.92462	9.90991	8.31363	8.40095	7.85619	10.5236	10.2646	9.7107	9.85952	7.42675	6.14304
Lung adenocarcinoma	8.46477	7.61758	8.20783	8.49357	7.72058	7.03856	8.30807	9.94452	8.33404	8.25603	7.25306	10.229	10.2362	8.50585	9.44819	7.2515	5.68459
Lung adenocarcinoma	9.00903	10.0753	8.52305	7.7011	7.31147	8.05766	8.44359	9.6069	8.43075	8.08259	9.02033	10.7475	9.98131	8.88338	9.46203	7.60949	5.51147
Lung adenocarcinoma	9.04377	7.04628	8.08543	7.93028	7.85654	7.90665	7.72796	9.65765	8.25978	7.92938	8.54321	10.4676	10.1801	8.40278	9.221	6.92852	5.85845
Lung adenocarcinoma	8.52082	7.89494	8.85344	7.77565	7.75731	7.22792	7.893	9.664	8.02061	8.51653	8.6568	10.6207	9.98126	8.93846	9.22909	7.41163	6.3924
Lung adenocarcinoma	8.90854	7.67506	8.7349	8.04613	8.27655	7.21039	8.35843	9.58187	8.44643	8.55567	7.46118	10.6804	10.1941	9.04428	9.05967	8.09609	6.57826
Lung adenocarcinoma	8.94124	9.18367	8.29367	7.74229	7.72752	7.13993	8.05522	10.132	8.31048	7.79224	8.45809	10.2879	10.1924	8.54135	9.75274	7.06594	6.12343
Lung adenocarcinoma	7.91521	8.5202	8.63839	7.81649	7.59315	7.82325	8.09844	9.85015	8.05581	8.19119	8.63579	10.7268	9.61164	9.1288	9.16402	7.0099	5.62411
Lung adenocarcinoma	9.08968	7.91865	9.14593	7.9968	8.10911	6.9564	7.52298	9.45305	7.4482	7.66441	8.72485	10.8371	9.69189	8.71297	9.18417	6.90903	5.93408
Lung adenocarcinoma	9.23281	7.85348	8.19117	8.24786	8.1984	7.0758	7.77313	9.42293	8.85519	8.96233	8.38793	10.6103	10.2388	8.71201	9.03936	6.69768	6.1215
Lung adenocarcinoma	9.75659	7.9608	9.14802	7.55551	8.53093	7.02114	8.26308	9.83029	8.74597	8.69959	7.71849	10.5738	10.1586	9.51158	9.1022	7.35508	6.31871
Lung adenocarcinoma	7.3442	8.03234	8.54026	8.76881	8.0874	7.18076	8.36708	9.50985	8.58998	8.36958	7.06079	10.6503	10.0643	8.40458	9.41839	6.73185	5.86974
Lung adenocarcinoma	8.34429	8.66306	8.46764	8.57632	7.70981	8.04683	7.7318	9.38979	7.77892	6.98525	7.27061	10.7685	10.1043	8.33291	8.78266	6.82979	5.48101
Lung adenocarcinoma	8.03825	6.39929	8.23345	8.35618	7.56044	7.65864	7.43005	9.31734	7.75779	7.84944	8.16867	10.7843	10.2093	8.14687	9.13332	6.60256	5.81466
Lung adenocarcinoma	9.03001	6.31567	9.1001	7.57196	7.77669	7.57235	8.25913	9.85007	8.01985	8.68686	7.39016	10.5447	10.2792	9.25842	9.16743	6.9385	6.57203
Lung adenocarcinoma	9.47256	6.99927	9.25493	7.54966	8.78105	6.90417	7.25317	9.64669	9.73563	8.84588	8.10712	10.3053	10.2423	8.99021	9.55244	7.31123	6.28237
Lung adenocarcinoma	8.80591	6.41816	7.02666	7.29147	8.25325	6.358	8.11814	10.143	8.03536	8.86464	7.56102	10.2623	10.4483	9.28659	9.35403	6.6554	6.13605
Lung adenocarcinoma	8.98876	8.08212	8.55974	7.63678	8.70064	6.90996	8.82908	9.53209	8.89392	9.01967	7.41812	10.7291	9.80842	9.9063	9.12782	7.02115	6.23822
Lung adenocarcinoma	9.93499	7.3739	8.50911	7.28621	8.37013	6.77284	7.74541	9.84255	8.99692	8.65177	8.26324	10.7352	10.1718	8.82352	9.34891	6.51004	6.9276
Lung adenocarcinoma	9.71119	9.48664	8.55397	8.28415	8.35477	8.36929	7.66062	9.67875	8.59053	8.96012	8.24007	10.8347	10.187	8.79014	9.39987	6.49614	5.60448
Lung adenocarcinoma	8.55196	6.37233	8.97269	9.26542	8.39949	7.11944	8.44168	9.58803	8.17006	7.51438	7.50347	10.676	9.93882	9.13242	9.8626	6.74383	5.64615

## Sheet: Supplementary Fig. 6-TCGA
	CREB1	CRY1	CRY2	CSNK1D	GPER1	PER1	PRKAA1	PRKAA2	RORA	RORB	RORC	PER3	PER2	TIMELESS	NR1D1	FBXL3	CYC	ARNTL	BTRC	CLOCK	BTRCP2	RBX1	DEC1
group	1385	1407	1408	1453	2852	5187	5562	5563	6095	6096	6097	8863	8864	8914	9572	26224	54205	406	8945	9575	23291	9978	8553
Lung adenocarcinoma	23.9602	21.7417	25.7999	47.6533	2.91247	37.118	57.5208	3.82097	2.3112	0.0984371	3.2675	7.67705	10.9632	76.7324	8.5147	16.283	49.295	4.19097	14.4193	8.60012	37.0495	60.7626	71.7424
Lung adenocarcinoma	7.90037	14.2033	12.3806	76.3871	1.3791	61.6191	60.1701	4.72603	1.56836	0.0116102	64.1313	0.692034	28.6169	24.2242	55.1812	11.1479	151.969	6.90371	9.44082	5.87283	31.3475	67.5491	320.778
Lung adenocarcinoma	12.1981	12.2186	17.6147	45.5283	3.289	37.4025	32.6807	6.11837	2.84214	0.319399	13.173	3.52422	9.09989	20.5514	10.9809	16.4439	53.3595	6.28231	11.5293	8.65669	27.5775	57.7929	156.734
Lung adenocarcinoma	17.9286	12.7538	17.9449	72.7984	6.43046	29.8701	47.3645	6.11738	7.31705	6.10855	38.4822	7.09341	13.7963	21.8411	76.2924	30.4001	103.028	8.25387	7.26814	8.97556	25.4367	83.8126	317.832
Lung adenocarcinoma	29.3322	15.8758	55.5686	88.414	1.30331	30.4395	87.4467	1.63051	9.26958	0.138783	121.127	40.6287	44.0496	19.2274	19.3274	50.0811	49.7745	13.754	23.3653	16.1687	73.7594	78.4027	141.956
Lung adenocarcinoma	25.6848	25.1932	23.7963	53.2438	2.54858	71.6278	74.4926	5.94705	6.50338	0.905548	77.7791	4.24875	31.3652	24.6973	8.60626	26.7471	137.564	10.1994	28.9267	25.7226	46.3841	53.0846	227.268
Lung adenocarcinoma	13.9427	25.5539	26.717	143.142	1.26224	19.3623	96.3885	6.90974	1.7799	0.0991028	89.6619	12.0134	16.7615	68.2893	12.2506	18.5946	107.831	8.4533	24.6303	46.7747	47.6433	51.3086	231.887
Lung adenocarcinoma	18.1602	11.5796	25.3715	76.9334	2.54039	43.5911	34.0962	1.14288	6.31645	0.341216	20.8567	21.4699	17.8401	27.7498	27.2324	23.8239	69.608	7.87146	11.69	15.3771	36.8774	42.3599	187.659
Lung adenocarcinoma	13.9285	8.84001	38.5613	91.4108	2.0788	36.2376	64.2225	6.89376	2.23044	1.50767	91.1621	1.27875	44.8666	20.5214	17.4823	13.0372	116.512	11.926	14.7597	11.0396	24.4565	41.9948	609.341
Lung adenocarcinoma	36.9962	39.1757	30.5117	51.0428	2.01455	44.7926	156.589	26.2053	3.06766	0.0264573	0.0623062	47.4826	10.9405	150.494	8.78796	39.6286	168.409	2.54658	28.2032	26.4388	77.5089	83.0111	74.9287
Lung adenocarcinoma	28.5776	21.4411	42.0088	52.7197	13.8005	51.575	51.6086	4.6848	6.41214	0.660309	34.9608	48.5259	21.3289	13.6378	48.1087	51.5063	73.3977	5.44381	27.8933	21.3021	66.7631	64.3416	119.425
Lung adenocarcinoma	19.7355	20.4925	24.6634	81.9195	2.93713	33.1651	44.2526	3.4696	1.95012	0.161686	87.6849	7.86403	22.0422	15.7354	28.351	21.2555	85.7776	5.79688	15.7113	11.5315	29.6232	89.0217	332.819
Lung adenocarcinoma	17.7863	16.916	27.9297	66.2516	5.20178	76.977	33.714	1.73263	4.7149	0.234948	15.8895	7.99377	21.2355	15.8053	27.2638	20.5107	85.7353	8.5174	10.1308	13.3002	38.3692	44.2874	454.35
Lung adenocarcinoma	16.1688	33.1477	30.8665	61.7617	1.21893	198.966	83.4674	8.41217	3.96349	3.72576	65.1359	3.27242	34.7649	51.0519	8.96764	16.2212	108.738	6.0737	21.3241	12.9914	25.613	53.1438	154.7
Lung adenocarcinoma	12.5119	21.7792	10.8794	47.5609	0.505734	13.3898	48.9776	0.790858	1.54058	0.128553	23.4285	4.45286	9.47973	37.342	11.3791	21.5879	138.166	7.43172	4.63777	6.47292	33.5485	131.605	90.8162
Lung adenocarcinoma	17.1803	21.9036	5.95857	44.2858	0.339408	25.5708	81.8152	4.46611	3.92426	0.0726765	9.83547	2.78851	11.7035	55.7584	18.0714	18.3594	106.284	6.33547	18.495	21.3146	28.1716	33.274	184.921
Lung adenocarcinoma	22.8679	32.1004	30.3249	87.8747	4.47458	54.7738	48.8047	5.22961	6.62147	2.42268	23.3784	19.5117	31.5766	37.3151	18.1075	35.1073	160.29	9.99238	16.7322	14.5925	85.7017	47.4107	400.691
Lung adenocarcinoma	15.6126	15.3316	18.3289	108.576	1.00401	17.4308	59.1168	12.5505	0.367581	0.0186591	22.586	3.15243	36.9958	49.9433	37.5737	14.5553	211.59	5.54314	13.9729	35.8263	23.2858	99.8977	435.217
Lung adenocarcinoma	11.0535	8.08088	19.9691	70.2037	1.07199	89.2884	27.2909	6.69754	1.3809	0.0310557	31.188	6.06816	28.0227	22.5942	23.5676	14.2016	53.2623	3.30655	7.44675	7.21719	26.8463	30.9864	179.784
Lung adenocarcinoma	14.2898	25.5493	24.7638	53.964	1.54375	45.952	32.761	25.1081	5.56903	0.095036	51.9895	10.9417	28.4229	29.1923	18.8524	46.0193	104.981	8.58277	12.7879	7.87	32.0156	63.6419	130.971
Lung adenocarcinoma	24.4827	13.0638	43.3984	73.8336	1.79192	234.185	145.409	1.35465	4.04348	0.227078	68.498	33.0148	17.7348	15.7392	30.8915	32.4161	38.381	14.2621	13.5178	16.4796	51.7255	59.1988	188.548
Lung adenocarcinoma	22.8253	21.5329	31.5946	56.057	3.043	100.402	87.1686	7.01332	9.17599	2.57461	38.5355	3.12854	28.0823	19.5743	7.91087	34.6983	103.364	12.2331	15.9532	15.1893	54.1728	41.808	612.935
Lung adenocarcinoma	10.2701	5.77985	6.5714	34.2205	2.76869	24.2327	36.5451	4.30187	0.801921	0.104889	16.6732	5.1755	7.43608	14.9712	59.2756	12.8436	254.037	4.67399	7.66956	8.01834	17.6474	65.884	219.73
Lung adenocarcinoma	25.7185	15.2772	30.8551	42.4948	6.7688	13.3941	84.4617	1.78023	6.74692	0.590323	26.9206	10.1242	18.374	11.3114	16.4841	40.1518	51.0965	11.7452	20.0644	15.1488	52.1575	30.3102	178.232
Lung adenocarcinoma	13.7139	12.3805	52.5817	72.2691	1.10204	148.54	57.3095	5.54316	1.74606	8.06671	49.4887	3.45311	39.732	31.4819	18.9445	15.796	65.8967	4.2187	11.4293	11.9971	25.0001	58.313	238.133
Lung adenocarcinoma	7.97052	31.6406	15.4998	67.1612	2.15186	44.3308	50.1537	1.83665	2.47837	0.0499557	20.0779	3.16921	24.7629	33.282	31.3589	13.6274	182.78	3.52103	9.2635	5.43521	16.9367	71.9662	247.171
Lung adenocarcinoma	28.739	14.4372	34.175	58.6453	3.78214	21.1682	39.8097	2.75982	6.75888	0.416096	50.2399	24.4758	16.7564	11.5966	25.0143	38.9438	87.259	9.47482	24.4973	28.2886	67.2531	42.3503	353.187
Lung adenocarcinoma	26.5095	21.6179	28.5197	81.7293	2.09522	92.1281	78.7588	3.46629	3.44606	0.432407	24.7633	11.5448	20.2161	72.9188	20.6735	24.7549	56.2527	8.6043	14.2102	12.2126	44.2797	47.158	187.798
Lung adenocarcinoma	9.11204	13.2383	21.966	35.2432	0.209219	27.3672	65.8671	4.46746	1.2759	0.0196264	0.107846	1.98719	13.9734	48.6608	7.29995	22.2206	201.329	6.29695	6.34762	6.65759	15.0367	119.535	136.603
Lung adenocarcinoma	22.8193	9.78268	37.1597	62.23	8.25125	31.2649	36.0941	0.523085	1.86644	0.167121	51.1635	8.85379	27.5029	18.357	19.599	38.2019	102.361	3.51191	21.4187	19.4585	47.7093	53.5578	288.943
Lung adenocarcinoma	16.1045	17.1832	21.7992	63.3493	2.19154	14.3488	22.6488	0.105397	1.09928	0.0327066	42.348	16.7432	17.4312	26.9046	21.0808	17.7049	91.184	3.21138	13.763	14.3559	25.729	89.9879	360.885
Lung adenocarcinoma	15.3859	8.37112	9.15945	52.469	3.34446	17.247	41.0365	1.8456	1.57544	0.348803	3.21131	3.45236	4.85856	19.5785	39.1404	17.892	93.6009	4.31061	8.86222	19.3301	25.2011	80.5446	298.642
Lung adenocarcinoma	16.9617	16.7112	53.5791	61.7038	8.00514	89.8186	42.1594	5.5496	8.7124	2.43093	70.475	25.9089	28.919	16.1495	51.7595	27.0407	53.2724	4.48856	14.9313	10.6482	34.6238	45.5005	262.713
Lung adenocarcinoma	16.7858	20.4076	25.2034	55.7161	22.8149	7.93637	74.1318	0.663324	1.80467	0.37454	49.0729	4.61011	27.8034	11.8341	15.2366	23.6324	101.894	9.79144	14.7077	13.6832	43.1653	74.0192	479.18
Lung adenocarcinoma	27.1486	15.8776	18.9686	53.2785	1.57651	13.5566	51.3196	20.3232	2.18504	2.32926	34.1169	3.22336	12.4712	31.1155	15.9947	20.6792	149.064	4.5431	16.7097	12.4875	26.6741	70.2298	315.739
Lung adenocarcinoma	22.4318	9.97793	25.5791	88.0731	0.964121	19.1412	70.4912	8.06111	8.1116	0.132375	15.6592	12.0706	23.6068	61.4243	87.7589	23.7731	68.7744	20.0251	11.8865	13.2533	33.8408	56.0751	140.669
Lung adenocarcinoma	21.2306	21.9235	26.4034	88.4111	1.55674	18.754	55.949	3.76328	3.28696	3.15916	25.3198	18.6156	19.6712	38.3197	33.6007	36.8265	74.5929	8.79258	13.9032	13.9488	42.2105	53.2976	310.825
Lung adenocarcinoma	27.9418	12.7287	137.826	139.088	0.969403	154.769	110.834	16.5155	8.89973	1.63688	57.2332	12.3036	47.877	50.8763	31.5428	22.3681	51.1727	10.0659	14.1452	16.8142	75.5949	40.9719	363.695
Lung adenocarcinoma	24.2528	23.2308	23.9771	61.1609	1.4242	23.8493	171.269	17.493	12.281	0.171914	36.9333	32.8421	28.4738	62.8469	46.3479	30.2572	370.695	14.2673	17.7224	32.6905	63.4578	60.5565	89.9484
Lung adenocarcinoma	19.3169	15.1361	55.0653	67.6491	1.77116	55.9569	75.0073	0.946555	6.42756	0.44341	84.0965	6.02568	29.2777	18.0943	9.05417	26.6977	46.9734	16.4912	13.8949	13.9944	52.8285	57.316	176.319
Lung adenocarcinoma	26.8551	10.7792	26.1122	30.7645	0.674422	20.4616	72.6347	1.13521	8.12994	0.153299	55.9706	28.179	28.9103	12.748	19.9198	42.8829	71.3649	7.89383	16.5268	15.6949	39.5745	78.9883	298.291
Lung adenocarcinoma	11.8767	8.50879	12.2314	45.5328	0.979967	58.5594	53.7227	5.65749	0.890079	0.0273831	27.8903	0.989042	23.754	31.0458	47.6801	13.3689	183.465	4.89066	10.147	7.92672	23.0397	49.8379	589.534
Lung adenocarcinoma	18.7001	10.9294	24.9424	62.5639	2.48764	33.9524	73.1504	0.216842	2.59822	0.444844	14.3572	26.5901	14.9201	22.9015	93.1055	20.9571	57.3414	12.8426	21.1637	22.1031	52.8113	34.1796	315.991
Lung adenocarcinoma	15.0744	14.0317	30.7479	51.6322	16.0955	53.5004	48.8753	2.24052	6.08784	0.832005	18.9906	20.8207	14.192	9.99282	45.1734	23.3525	39.4672	5.37141	12.4646	9.2968	36.2583	47.1913	225.2
Lung adenocarcinoma	26.262	10.1605	36.6401	63.4871	1.64335	29.834	53.2318	6.31135	4.54919	0.814846	22.5086	24.5021	21.9606	14.7034	40.3469	37.684	75.0435	6.94022	14.3252	15.4169	61.8287	65.9213	314.052
Lung adenocarcinoma	13.0496	16.6458	41.8869	67.4208	4.13632	42.8509	36.3033	0.899567	3.53109	4.85541	22.7177	7.8278	8.54829	8.93534	7.15226	17.7248	134.38	6.11814	7.32081	7.05602	36.8518	185.95	290.948
Lung adenocarcinoma	22.3315	13.0413	17.4234	110.02	0.307388	38.9564	45.2347	16.0603	1.98251	0.171572	27.1899	12.7046	18.0869	26.0875	37.4336	25.3814	134.607	3.77055	18.2235	19.6276	58.3522	77.4185	944.883
Lung adenocarcinoma	13.2208	10.2354	11.9705	67.2595	3.6909	23.1386	24.473	1.33235	1.81614	0.116803	4.3323	4.20147	9.16305	44.5512	15.3065	14.6913	76.4724	5.5588	10.0794	7.95284	19.384	59.5543	117.295
Lung adenocarcinoma	18.6882	24.4103	20.2304	59.3617	0.986533	37.7343	54.5417	4.75753	5.22323	0.234833	10.7935	3.67275	20.938	28.6471	5.15524	26.9557	138.444	13.2905	14.3867	7.89722	30.6231	46.2422	78.6971
Lung adenocarcinoma	10.4827	11.9069	18.9996	47.5015	0.674375	142.642	35.9736	9.93575	4.92268	8.89574	32.758	2.5835	29.4448	17.9712	45.8528	7.81399	156.323	4.55024	6.38474	4.79514	12.9241	65.3678	777.751
Lung adenocarcinoma	20.5277	16.1773	50.8514	66.6318	2.79333	122.416	42.8886	3.16002	1.9312	0.6797	71.3578	28.2161	22.2637	24.4973	17.8152	28.7184	56.5623	2.36332	13.1056	17.2233	63.5534	59.8857	79.5497
Lung adenocarcinoma	17.5461	22.629	19.4181	53.7102	1.96966	18.3511	38.5946	3.806	3.63362	1.61113	68.3594	4.30724	32.5523	23.6201	16.5552	23.424	94.3567	6.67367	17.4572	14.5122	33.3452	73.1425	501.017
Lung adenocarcinoma	10.1977	9.14611	30.1583	84.3143	6.56692	29.3008	29.2759	0.0116049	4.92436	0.0169772	21.7585	19.3408	21.2464	16.3351	75.0508	11.0438	104.595	4.62389	7.73147	14.0374	16.749	99.6703	500.524
Lung adenocarcinoma	18.0527	12.5836	77.054	70.4124	2.85191	81.4905	70.3939	3.04853	2.84164	0.0482662	15.4736	17.4103	26.9392	13.9879	68.6032	25.3097	86.7471	8.06636	16.6744	10.5399	67.4668	49.9452	607.528
Lung adenocarcinoma	25.3045	22.2276	41.1212	81.7818	2.2257	20.0515	38.0085	10.3207	4.21482	0.102149	38.9951	15.4512	16.6133	33.9507	22.5517	25.9278	112.072	9.22144	14.5415	9.91208	40.2826	89.292	279.413
Lung adenocarcinoma	16.1004	26.3708	11.4808	49.0285	3.31325	21.0419	35.3456	3.47128	4.20019	0.0305	35.0514	2.98582	23.4661	55.1398	25.1158	11.6344	152.968	5.14653	20.5692	9.42588	20.7186	125.292	148.944
Lung adenocarcinoma	11.2055	12.8936	5.58857	96.3769	1.08943	22.2313	97.7224	9.55392	1.0318	0.0804803	27.8396	0.815399	16.7739	78.822	18.4711	10.3543	127.118	3.39184	14.1494	14.6491	17.6236	88.1506	386.759
Lung adenocarcinoma	19.0558	17.6372	31.2992	82.0199	0.91247	100.891	44.5006	1.39328	4.74559	0.60988	37.7624	15.6737	24.3083	19.1906	19.3616	20.3734	106.258	4.59243	18.3422	18.0515	29.3674	91.4356	608.821
Lung adenocarcinoma	15.6431	12.8421	21.846	49.4042	2.0078	78.0239	44.0163	0.742562	2.12174	0.0649934	9.91229	5.89344	17.8308	23.4182	7.45298	26.1794	146.592	8.93681	9.02218	9.80447	44.4852	66.3269	162.992
Lung adenocarcinoma	22.3502	12.2652	36.4403	84.6859	2.55182	83.6801	39.1805	2.97507	4.64132	0.291038	40.2231	35.3843	29.4828	19.5545	28.8057	28.2591	46.6296	13.2174	13.5072	14.8864	42.5282	57.9683	270.645
Lung adenocarcinoma	18.9763	9.779	33.0172	73.454	4.1853	17.1891	40.306	1.89614	3.24847	0.912996	49.1592	13.6086	31.9886	26.7305	43.1129	28.5393	75.66	21.0761	13.4914	15.7746	47.448	68.4159	711.211
Lung adenocarcinoma	10.9626	15.8186	10.7041	40.0395	4.27472	11.8599	38.0049	1.80942	2.48318	0.211559	14.5981	4.85789	4.47613	10.7179	16.7107	33.9689	140.018	7.12982	5.98691	4.55258	18.2712	109.574	242.12
Lung adenocarcinoma	30.6435	19.5966	21.6792	86.1774	11.4716	11.2431	24.9051	3.96285	4.0301	0.0422012	63.003	9.67859	10.6235	26.6739	14.4798	20.47	178.121	11.4638	12.2258	9.01303	30.5965	62.6807	464.941
Lung adenocarcinoma	18.7055	22.974	48.7084	59.6734	5.68769	77.5725	47.6252	2.59289	5.25544	0.687319	42.2061	8.32366	24.4887	15.3282	8.97394	26.3791	53.1338	15.9588	18.4697	13.9162	38.6718	43.7257	245.062
Lung adenocarcinoma	17.0596	16.6205	20.0881	72.3741	2.43351	35.8163	75.5638	9.79633	2.50893	0.218671	26.4612	11.9119	14.4978	22.2805	37.5096	24.033	86.0578	6.36825	13.5274	17.1657	29.8677	59.6114	234.656
Lung adenocarcinoma	12.9706	28.5263	16.7968	39.8561	2.14303	34.9973	42.0471	2.83249	1.77089	0.603671	16.8963	6.88368	20.6965	32.1152	35.3138	19.7021	177.254	4.49218	11.747	15.9508	28.9653	59.3252	78.7748
Lung adenocarcinoma	15.9007	22.2814	42.7641	61.6226	1.64969	70.8097	96.2327	9.55864	6.46661	0.624968	32.1993	22.8568	16.3863	15.9347	27.1737	57.5398	51.9567	7.38193	13.8227	6.99869	19.3282	102.647	70.1157
Lung adenocarcinoma	26.8962	15.1227	43.1701	77.7778	4.18095	38.1756	52.1881	8.55166	2.03111	0.291184	123.611	9.6736	27.1289	12.7976	8.47366	37.2303	39.2407	37.0284	15.5803	15.6709	31.4854	74.5637	117.352
Lung adenocarcinoma	23.8453	17.4526	36.9022	71.85	3.43375	193.55	47.8696	8.52365	4.55	1.2389	34.7775	5.25967	21.8312	16.257	13.1811	22.8686	140.244	7.12832	23.664	21.8462	57.5366	54.1467	228.51
Lung adenocarcinoma	25.3121	12.2827	42.0023	90.6256	2.31838	74.0161	40.0458	2.6845	5.08946	0.259307	57.3494	42.2477	32.9327	30.4192	64.7424	21.5802	59.1121	9.17245	19.1436	11.8068	44.4934	44.5758	359.627
Lung adenocarcinoma	27.2754	17.793	17.9111	67.1789	5.83679	34.209	50.473	4.23315	4.39434	0.899653	13.0312	11.8579	10.3985	41.6076	33.8779	33.1633	160.87	11.1943	15.863	21.9426	45.366	53.7288	623.944
Lung adenocarcinoma	30.7172	14.275	20.6911	65.9066	4.25568	12.5205	42.7545	4.20333	3.91147	0.597068	9.99233	9.68746	14.5422	43.2267	8.71056	33.9694	143.437	9.99731	23.0234	13.2005	45.2852	50.4249	228.251
Lung adenocarcinoma	15.8297	18.6645	22.1291	86.0961	2.25698	11.3418	50.6973	3.84032	6.13849	0.507445	23.7739	27.2134	18.2881	26.4767	42.3607	28.0452	101.276	10.3256	12.5581	8.7354	34.3113	56.4153	383.766
Lung adenocarcinoma	20.7971	21.7507	4.24057	21.628	1.77834	4.67663	64.4869	0.0811763	0.451182	0.0791703	27.2518	4.31274	4.52701	8.71172	8.45746	45.5277	159.122	6.6325	4.54985	8.89277	11.624	183.599	117.104
Lung adenocarcinoma	11.1953	11.7671	13.2948	70.7014	1.31278	26.0442	57.161	0.979966	2.54417	0.0862049	4.30734	3.75054	12.3885	52.4877	15.6913	11.3751	237.364	6.41346	6.46869	4.62714	18.0736	56.444	64.2032
Lung adenocarcinoma	17.8693	11.0653	15.5837	90.7171	9.49311	46.4526	37.0921	1.63609	2.44289	0.042551	19.1394	6.8782	9.10925	77.6686	22.599	24.5774	124.14	20.3416	13.3608	19.4564	53.6385	50.9143	215.062
Lung adenocarcinoma	22.7735	18.6585	55.9357	81.5052	3.76207	62.8247	41.9619	0.798062	7.28565	0.242527	65.5707	24.2722	30.1741	21.4222	18.0121	35.2357	43.0743	11.8227	16.3274	14.4504	46.0731	106.93	161.114
Lung adenocarcinoma	17.0786	18.4938	32.0618	61.3492	1.61983	45.5518	38.2435	4.90781	3.46009	5.44351	49.9019	17.9497	24.2806	23.2851	22.8393	25.1878	73.7503	3.18965	14.3832	15.8418	40.8083	55.1192	420.868
Lung adenocarcinoma	25.7652	39.7669	18.5854	106.266	4.67051	98.2469	58.421	6.84983	9.2916	0.453372	44.005	8.62185	58.3199	51.7015	31.6498	20.641	110.904	12.5495	18.1403	14.6571	59.4852	47.897	199.419
Lung adenocarcinoma	20.0458	21.1646	49.7134	69.6528	2.62429	156.716	60.8446	1.00967	9.11051	0.348755	55.0275	8.98888	20.8147	22.7771	24.4884	28.7693	45.912	19.4829	12.5559	16.0592	56.7663	47.058	441.49
Lung adenocarcinoma	14.2182	18.166	22.4628	41.507	2.95233	101.947	26.2414	0.787243	4.68345	0.172753	9.61317	3.75058	9.06162	16.2168	11.257	18.0795	37.6702	8.99135	10.3003	7.38766	24.8895	33.6697	462.905
Lung adenocarcinoma	15.0863	12.4451	24.9339	82.5819	7.67747	97.6059	40.7719	14.924	6.58038	0.442709	35.3905	14.6473	11.3026	32.2456	27.259	16.0411	79.6155	9.58523	10.0242	10.1447	28.3718	65.2424	242.752
Lung adenocarcinoma	25.5252	31.4732	70.7091	126.287	2.79916	107.96	37.3506	5.33467	7.48568	0.144313	65.3827	14.4634	31.461	26.8451	11.3003	31.0749	116.602	10.8416	22.2519	20.7729	40.8322	70.6093	679.701
Lung adenocarcinoma	18.9876	11.6437	31.7627	74.0575	2.07577	184.666	38.362	3.86118	4.38218	0.24258	23.7575	21.4904	16.4566	11.5398	51.5181	21.8623	61.2986	4.99098	9.63317	23.4965	63.2319	50.719	1209.43
Lung adenocarcinoma	31.9532	15.9189	26.8487	127.997	3.12289	41.7177	49.1562	12.3351	2.46813	0.343437	42.2209	22.6282	22.9491	38.4167	60.9294	18.7594	103.648	26.275	24.154	30.8173	38.6987	64.5665	265.65
Lung adenocarcinoma	14.6222	15.1093	30.7535	65.0304	2.04205	47.0178	59.2779	12.3429	5.13455	0.833002	55.5494	7.31422	25.1475	14.3517	27.0641	17.8297	91.6815	11.661	19.9046	15.25	58.5947	53.0323	168.276
Lung adenocarcinoma	25.0856	16.1993	35.3297	129.519	7.4322	26.0837	110.165	14.9566	0.783389	0.0632645	56.6289	2.56866	50.0905	32.2858	23.1088	42.3371	118.207	3.67294	14.7724	14.0539	30.6657	68.3752	216.692
Lung adenocarcinoma	15.6657	14.3915	21.7365	73.75	0.741234	10.8954	52.7676	0.328335	2.14122	4.1885	33.2814	2.4573	20.5792	24.9374	10.4148	26.1936	110.171	14.6485	7.46796	6.59056	21.323	90.707	63.6821
Lung adenocarcinoma	16.2609	14.8223	25.5447	108.278	2.02469	118.769	46.9684	3.41791	5.15153	1.24282	79.9539	17.125	14.8607	17.9627	48.3678	19.7669	124.931	8.92974	10.5634	11.8311	28.4315	76.8923	834.654
Lung adenocarcinoma	19.9263	14.6066	24.4907	90.2345	7.69058	35.7651	51.3501	1.05966	2.53116	0.351941	24.0837	13.9058	12.9097	27.0565	51.9939	27.6897	73.3659	7.74289	18.3187	18.2392	42.7516	51.0836	594.66
Lung adenocarcinoma	14.9141	8.53494	20.391	64.1347	3.06448	49.4502	57.8166	2.29045	1.75091	0.646155	27.8104	13.8281	13.247	12.9801	29.415	23.677	55.5389	7.06838	11.1921	9.89799	45.3378	63.2784	362.413
Lung adenocarcinoma	13.7688	16.962	17.607	106.06	0.23333	44.2376	64.3577	10.4022	1.60158	0.766089	4.6907	3.87512	8.60845	34.5313	14.6921	22.1876	243.231	5.22797	21.5073	13.4843	65.422	62.0217	1368.57
Lung adenocarcinoma	7.62729	10.9518	48.815	39.2789	1.16626	119.966	21.8238	2.42675	1.12484	2.30479	76.7666	2.72938	20.9952	8.03177	3.50776	23.5087	74.8031	5.03901	5.45304	8.48397	16.1682	96.9324	56.4349
Lung adenocarcinoma	21.5154	23.9047	33.0545	63.9738	4.51412	80.7664	40.4995	2.37495	5.75983	0.47666	26.0518	30.3314	26.352	57.2511	22.1614	23.4408	52.8888	12.3514	12.6596	10.47	44.8419	54.2208	237.473
Lung adenocarcinoma	28.6304	38.281	27.0018	122.623	2.01024	20.8009	112.739	10.5762	4.55001	0.283644	33.0732	30.3987	20.8442	33.9451	15.9477	49.5679	79.9823	5.66251	24.3582	27.568	50.346	83.4653	161.515
Lung adenocarcinoma	24.9088	23.8567	29.0621	189.209	1.21744	130.12	71.535	4.34282	1.06002	0.0999304	173.193	37.5865	34.3917	77.9453	71.9702	11.6179	55.4803	11.1257	23.111	12.9311	33.3794	109.897	118.053
Lung adenocarcinoma	25.0554	19.5203	47.5279	79.3983	6.83521	56.7977	82.1887	6.99325	9.94338	0.766701	27.5974	29.546	18.601	26.0286	53.055	42.6471	95.984	12.0603	17.7451	20.7027	46.533	72.0152	275.29
Lung adenocarcinoma	13.7103	4.35849	99.5492	51.0866	5.24013	39.382	64.1232	3.67843	3.19565	0.0955825	25.9808	20.9629	18.2182	11.5865	90.7472	20.8062	95.5194	4.19794	20.9972	13.0991	58.321	38.8395	823.33
Lung adenocarcinoma	7.94444	37.6832	3.22261	14.028	0.0284526	32.9367	33.6382	6.79115	3.83312	0.738002	7.05455	1.40497	4.5209	17.4328	4.04028	16.4468	342.688	3.84977	2.58779	4.89806	12.756	169.748	76.8709
Lung adenocarcinoma	13.3098	20.0987	40.1982	75.051	3.41545	110.865	34.4925	10.995	6.49508	2.38295	12.175	17.6737	15.8004	39.5753	56.2166	13.6401	93.0379	11.9341	15.7496	14.4221	41.4769	45.7053	139.286
Lung adenocarcinoma	18.2095	20.5945	34.6518	77.9234	3.57839	53.0493	64.4423	2.23619	7.48801	1.53369	19.7378	20.0701	17.8181	31.8588	64.2865	20.1987	61.1319	12.54	12.4074	9.74668	41.3175	60.9721	470.779
Lung adenocarcinoma	14.8416	14.8405	34.6089	50.0557	7.97015	53.9007	48.148	2.71976	5.06211	0.723424	25.9262	18.8155	17.0894	10.0558	46.7539	28.4844	58.2526	5.41257	15.1422	8.32409	30.4267	87.0716	281.935
Lung adenocarcinoma	19.9137	20.3176	41.2272	74.4408	5.09846	215.137	54.9569	5.2851	1.95436	0.157453	5.8937	14.3671	32.7884	58.2783	25.4039	21.2898	70.0112	6.93651	22.5353	24.1374	37.6239	56.9884	601.913
Lung adenocarcinoma	8.34517	8.03455	12.2284	40.833	1.64953	27.5271	51.0074	1.96131	0.875589	2.2355	17.9102	5.18547	13.3227	30.0517	43.3782	14.0762	165.245	3.40134	9.84357	6.74651	21.8184	146.691	103.001
Lung adenocarcinoma	22.771	3.94208	22.2755	75.5012	0.800447	39.4182	41.3668	1.44839	8.12343	0.186157	1.30658	4.57759	60.9504	78.1101	50.9971	14.6074	127.859	15.4587	22.8378	8.69704	29.9427	43.5794	138.72
Lung adenocarcinoma	19.8014	26.1855	81.0594	79.977	2.25666	151.274	57.4922	3.65078	8.85035	8.17078	38.5	37.2051	84.762	37.1516	20.3306	43.5513	147.548	8.84845	13.8204	16.3965	60.1884	74.2147	691.732
Lung adenocarcinoma	15.2697	29.4372	14.8168	59.2892	6.96578	57.0837	40.4966	19.483	0.943682	0.765221	1.94381	3.58403	28.491	87.8352	15.1718	26.8047	315.736	3.88654	22.3211	12.6619	52.2401	52.273	208.662
Lung adenocarcinoma	23.6528	14.8851	23.8661	48.4173	4.10189	27.712	55.6325	4.77174	6.96546	0.389066	13.1327	14.3361	11.7705	26.6172	103.447	42.1726	99.1795	8.74865	24.5458	12.0678	55.3289	51.8939	245.971
Lung adenocarcinoma	19.3332	17.2202	63.2928	71.6426	11.5672	47.0661	46.0668	1.56436	7.11464	0.9187	38.0804	15.7946	22.3992	27.5717	25.6847	29.0826	57.7198	7.88357	13.5621	11.1767	36.0844	58.5968	324.939
Lung adenocarcinoma	18.9252	14.6826	41.0196	62.5772	3.88245	48.1632	54.631	0.336459	1.96063	0.176694	40.1445	14.9161	15.1552	29.3153	17.1179	24.6984	59.4782	5.63306	16.2178	17.4645	30.4953	59.78	511.637
Lung adenocarcinoma	15.9778	24.3343	25.8296	75.7798	1.56135	58.883	34.3473	12.3944	3.54231	0.979499	100.747	6.90545	17.4396	33.9617	14.0312	19.9535	104.719	6.18083	15.4274	13.6825	36.5155	44.694	94.7769
Lung adenocarcinoma	12.5145	14.0745	14.1165	52.3491	1.4712	76.2495	29.8003	2.27559	3.7622	0.600532	15.9255	6.7715	9.44953	56.9669	25.1144	20.9333	121.587	6.05018	7.9523	8.81437	26.5599	70.502	272.84
Lung adenocarcinoma	30.1682	18.9378	27.7316	68.381	0.403592	9.36057	127.061	11.7623	8.0018	1.07902	38.1306	32.9088	19.4838	23.7481	21.1557	55.1957	113.775	11.8772	25.5879	33.1412	82.1035	95.5944	344.332
Lung adenocarcinoma	9.14026	38.662	19.7084	47.5273	0.794066	147.56	35.4586	1.19403	2.25007	0.0869049	75.3415	2.81986	70.1031	55.8153	7.75773	21.279	340.059	9.02158	9.95719	21.1034	23.7333	65.9903	65.2988
Lung adenocarcinoma	17.0359	94.0966	40.7426	94.1839	13.3966	130.684	149.145	10.6872	15.4318	0.159945	20.1097	0.899698	70.8795	79.1669	13.5122	19.4949	219.59	8.85691	13.3771	11.8902	32.2054	63.0498	244.511
Lung adenocarcinoma	18.643	16.8033	18.5735	51.5104	2.17556	7.64042	36.4999	0.156355	2.12316	0.144465	12.8398	6.12081	13.8572	19.9253	15.1064	39.9118	86.0602	4.72659	14.5734	18.5928	49.6609	59.1509	121.532
Lung adenocarcinoma	27.8131	12.595	39.9519	106.997	33.0335	101.074	31.9321	0.250025	3.61622	0.190836	34.2719	36.9246	24.5745	23.4198	57.0413	44.7685	130.932	7.72531	17.4829	32.3673	39.8932	64.0622	94.2371
Lung adenocarcinoma	10.5774	17.9942	13.62	39.3814	0.895799	41.9891	34.9259	5.53524	1.73554	2.75141	59.4325	35.6276	34.9719	34.3619	44.5131	10.2534	209.595	14.6654	6.83879	7.47339	9.21869	121.102	288.165
Lung adenocarcinoma	19.9788	15.4174	18.1734	70.7848	2.4814	46.8013	27.5456	10.2512	1.26813	0.120699	28.4715	15.3654	12.3023	35.2015	57.0388	36.574	159.518	14.8589	27.1622	19.2576	87.3525	37.6888	215.639
Lung adenocarcinoma	21.6488	13.5188	12.4696	52.5353	0.340314	6.51551	55.2841	6.87394	4.2945	3.89475	18.0433	8.99766	9.17175	37.3653	15.3534	15.2185	130.079	6.66906	15.5801	15.7622	29.0428	83.7751	181.94
Lung adenocarcinoma	16.2519	15.5671	87.4774	73.9007	1.9878	121.003	36.3412	1.94502	5.33853	4.83694	40.7561	14.7931	17.8131	22.433	12.4726	26.3509	74.8683	8.09756	12.9245	9.80317	37.3746	65.766	241.946
Lung adenocarcinoma	21.7718	9.8089	23.9032	57.5098	1.76535	37.062	58.7533	0.513259	3.06218	0.17125	42.976	32.1512	26.9514	28.7735	60.6645	27.9374	89.3215	5.89825	8.75018	17.6377	42.0689	56.1024	174.845
Lung adenocarcinoma	15.4631	23.0764	17.2888	92.5784	24.4125	12.3532	48.8872	5.12129	7.63241	0.118666	11.2628	12.7623	11.645	86.1798	41.3937	12.053	88.3299	14.4292	14.5975	9.64107	28.0324	47.6504	90.9537
Lung adenocarcinoma	18.1828	22.4565	8.92459	72.6359	1.34788	26.7931	39.6738	8.25018	1.1911	2.14837	39.7925	8.61386	19.8177	61.1355	26.253	35.4696	142.553	6.21875	8.72899	15.294	29.1973	48.6944	310.217
Lung adenocarcinoma	17.6323	35.2212	12.2489	74.943	3.03164	14.2237	143.247	53.4479	4.10344	4.26845	4.81486	1.06193	8.92949	63.536	14.4274	15.4597	132.588	6.07385	16.5041	13.2643	39.1861	243.358	71.3464
Lung adenocarcinoma	9.43608	10.6123	19.1979	70.956	2.05832	109.708	26.6355	0.167983	3.43494	0.0511975	39.1124	12.5623	8.95387	17.5719	22.7803	16.5712	47.1094	8.77526	9.17767	13.3091	21.1488	35.8589	315.558
Lung adenocarcinoma	10.5396	16.2669	23.8817	65.956	1.74326	110.94	46.7945	4.42158	4.58519	0.713492	76.3314	8.13363	41.0385	26.0185	52.5199	23.1904	137.406	6.138	17.728	11.7127	30.8643	86.9457	359.748
Lung adenocarcinoma	7.83279	5.96347	24.1327	33.3614	2.53053	67.7476	17.8413	1.56348	1.73853	0.469183	21.6532	21.3565	14.2593	8.41128	15.1851	17.3677	62.5342	4.1536	7.35757	5.69092	28.2238	80.7719	122.97
Lung adenocarcinoma	24.5615	10.0127	20.5191	94.6708	7.20718	50.847	65.1029	4.44918	1.77475	0.228999	49.8079	7.45412	21.9631	27.9354	29.8646	27.4185	141.1	5.4089	11.437	12.1471	39.291	65.9329	747.888
Lung adenocarcinoma	24.5887	12.7418	18.0822	87.281	3.77983	33.6954	62.4792	0.0732837	2.39177	0.0389851	35.53	29.016	25.2461	41.4309	60.9689	27.8239	107.871	11.7112	15.7373	19.4498	60.9433	30.1512	477.282
Lung adenocarcinoma	10.6432	12.273	14.8144	45.8635	3.43527	58.8737	32.4033	0.978139	3.51831	0.131764	21.7954	4.25045	5.68933	13.2152	14.8805	14.8252	75.0818	6.57613	8.81354	6.0426	25.9683	48.4735	390.157
Lung adenocarcinoma	15.6675	15.4193	36.5769	61.6131	2.00694	38.2707	48.3374	7.06208	1.92751	1.05815	126	13.613	18.4937	21.3367	49.0925	19.2807	104.598	9.13554	18.2694	14.1074	29.3226	64.5258	865.849
Lung adenocarcinoma	15.6182	7.88417	32.2455	63.5706	1.33564	100.7	38.4086	2.09832	2.41342	0.623687	42.7318	9.2092	36.1792	19.808	14.566	25.8937	55.383	8.40715	18.4726	9.37673	41.0262	59.9423	978.937
Lung adenocarcinoma	24.4726	14.9902	11.9244	46.0733	1.238	36.2293	62.0735	4.10815	4.6737	0.203235	0.88885	9.47227	8.80693	66.1452	53.1406	21.6061	223.856	6.3964	13.8115	20.6324	70.4266	38.0047	266.922
Lung adenocarcinoma	24.3059	26.3023	18.9423	39.5275	0.733192	14.0688	73.6656	17.788	9.62009	0.208631	29.0508	4.40916	33.4164	29.525	18.5461	26.2983	154.992	7.52901	13.4067	13.1125	34.5819	43.8069	188.22
Lung adenocarcinoma	21.0894	20.0034	67.2727	54.7316	1.35911	126.039	52.4659	1.08146	3.49918	6.76453	134.926	5.65673	25.021	10.0814	11.0533	41.9733	61.0634	19.5667	12.7378	30.1269	50.2131	61.627	41.2704
Lung adenocarcinoma	12.1279	13.2096	4.77733	16.8938	0.463857	8.28645	51.338	1.20587	2.99547	0.0930707	2.94895	1.69332	2.63142	15.287	8.07979	25.415	136.062	7.31139	4.79803	3.45653	13.2702	89.8363	63.1302
Lung adenocarcinoma	17.8641	10.6615	15.9607	43.1133	2.00419	13.289	25.5325	8.66735	4.74839	2.57307	16.9269	6.03423	9.48314	22.6828	29.9482	19.8683	50.7224	4.94426	16.1385	15.6226	38.2583	24.2581	324.62
Lung adenocarcinoma	13.4004	13.8602	25.1869	60.1039	3.35297	41.1839	40.3714	4.06521	1.55357	0.829647	102.9	5.81933	21.4836	6.75948	14.7391	23.4222	84.8195	4.92555	14.6242	8.73612	15.7357	109.001	95.7733
Lung adenocarcinoma	8.74052	18.2104	10.5518	40.4648	0.601831	30.4439	32.6131	3.34703	1.18337	0.0276638	48.6495	1.10916	15.8789	22.9518	10.5834	17.999	240.491	6.22705	14.2488	6.54172	18.9007	48.1882	362.605
Lung adenocarcinoma	15.4694	21.6156	24.9101	56.6594	0.622752	41.6961	70.4139	2.06653	3.36799	9.17182	121.918	2.84631	20.0369	22.2257	10.1786	22.1864	90.8989	9.29428	18.8215	14.0323	35.7874	58.7895	96.5749
Lung adenocarcinoma	21.0152	9.15846	15.4428	80.8739	4.38809	38.9786	53.2717	9.82495	0.81572	0.0682005	73.5594	14.1439	14.7192	43.3835	67.7531	24.9841	144.724	8.48516	29.4884	20.792	50.6681	48.4713	496.273
Lung adenocarcinoma	25.6145	28.7385	54.2177	71.7092	11.9962	165.37	52.922	1.83171	15.9828	0.765621	28.6479	11.6456	17.3928	12.1305	13.4217	39.2165	42.4332	19.5544	14.6079	14.5116	39.5001	55.8356	200.987
Lung adenocarcinoma	18.1053	16.3508	63.212	98.1552	4.53909	108.744	43.7052	3.19037	8.03685	0.855922	59.0631	28.4285	26.5706	11.2049	7.8043	26.1015	99.2869	16.283	17.3791	16.6356	59.5367	53.2867	343.675
Lung adenocarcinoma	14.2779	36.1874	17.3073	90.3152	2.54115	17.8584	97.3656	12.7187	2.46119	0.120627	27.2709	6.83292	16.8092	68.4719	20.6595	23.3744	102.489	4.22854	12.7858	8.33615	39.7433	45.2744	214.43
Lung adenocarcinoma	19.5206	28.6252	21.7468	87.7493	0.968542	50.3713	52.3552	16.6351	3.77224	0.48	9.11844	10.3169	31.547	147.386	52.3353	16.8689	66.8551	5.38157	16.0203	9.1099	33.1841	85.9654	293.384
Lung adenocarcinoma	13.2505	8.53529	25.5991	91.1822	3.39122	54.8067	28.2586	4.8389	3.03	0.10215	19.9184	11.8549	18.0074	45.6013	42.0234	14.996	51.8106	9.35148	13.4669	14.1519	22.6616	77.3764	357.546
Lung adenocarcinoma	17.1241	19.5019	48.1788	55.6334	14.4585	126.219	52.4946	3.04781	8.11567	0.458445	22.9159	12.7144	26.2348	10.1417	55.21	29.7413	41.6887	9.00452	14.0057	11.7816	43.7693	47.2484	857.787
Lung adenocarcinoma	18.3717	13.4744	36.3071	71.0637	1.43155	19.7202	32.0293	5.34313	3.19188	0.326971	26.3566	15.0889	17.2998	23.9861	19.1968	21.0334	69.723	7.50366	11.0699	12.9144	31.9635	54.2292	194.415
Lung adenocarcinoma	14.2952	28.1483	63.6621	61.0632	5.5807	95.1132	49.0531	6.42119	5.85381	0.696791	28.4967	8.45528	67.1247	12.7913	9.64347	25.2455	46.7598	11.1136	19.9245	11.5951	33.4341	46.109	356.577
Lung adenocarcinoma	27.7063	21.2893	40.4158	69.9557	2.58963	47.1528	82.0387	3.11749	8.92312	0.844869	14.2865	26.6442	24.459	17.7689	94.4178	29.8801	130.704	11.3108	17.2561	19.5137	64.3836	57.0206	1163.97
Lung adenocarcinoma	18.2567	33.1536	22.8817	54.0356	0.56951	67.5631	34.1572	7.00298	7.25088	0.403497	26.2663	7.587	25.2408	36.0975	9.09157	23.6039	102.013	13.2335	7.77891	6.20325	17.534	31.7479	192.418
Lung adenocarcinoma	19.6138	18.8793	18.6564	78.3039	0.375515	57.8183	61.6694	23.0537	1.50777	0	21.4858	7.49936	79.8783	101.421	19.7781	31.8765	143.992	4.60302	30.5121	26.0386	37.221	57.4351	192.138
Lung adenocarcinoma	12.4711	16.3526	29.6366	62.6584	12.4737	97.4806	40.7739	1.01666	7.97826	0.396615	9.74626	13.8964	17.7606	10.3048	53.101	26.1791	41.0039	7.13094	11.6795	8.83751	31.2717	58.0625	310.325
Lung adenocarcinoma	14.9543	22.2519	14.6765	55.5599	1.31033	85.1271	40.9324	5.51013	2.30255	0.158502	36.7698	5.57741	16.737	50.5785	19.6383	29.7554	104.679	10.4506	6.40378	6.67771	36.3703	99.3374	524.918
Lung adenocarcinoma	30.797	25.3329	33.6076	88.0467	1.74525	14.8791	51.3059	0.581216	3.28418	0.258781	77.6866	22.3638	20.5718	22.5591	30.4426	45.7352	48.978	16.0432	24.8334	13.2036	49.7275	75.4735	294.44
Lung adenocarcinoma	23.2575	39.8598	53.5598	106.619	1.07915	184.984	56.0989	20.0038	9.76568	0.686485	54.9661	10.6995	57.1818	19.3662	22.6411	28.6855	74.3387	11.8257	17.584	19.8178	62.4563	39.6341	1020.88
Lung adenocarcinoma	16.843	17.6839	65.4458	60.7218	1.93412	130.613	53.9729	5.12139	2.52602	2.14522	75.6867	6.8945	41.2307	16.8199	9.28719	33.1716	64.7888	8.81173	16.1368	21.6221	50.2267	62.5528	361.376
Lung adenocarcinoma	20.2681	20.0135	29.1415	55.8852	3.32987	15.9891	41.4912	11.6928	4.69568	1.07647	7.65798	9.99904	16.092	20.9066	19.0301	29.3618	71.3033	8.56244	16.2222	15.6629	38.0664	44.2428	328.062
Lung adenocarcinoma	18.6153	33.8365	12.1181	76.5056	2.5027	20.3722	68.0666	0.435305	1.77292	0.123256	89.5304	9.04967	10.5813	38.9218	40.8928	29.6567	278.761	4.58924	13.4667	29.2025	76.5442	134.451	151.821
Lung adenocarcinoma	17.59	34.7632	13.69	64.978	0.974085	72.5819	60.2301	22.3549	3.45101	0.744844	6.41512	13.7242	13.833	53.2012	59.4632	28.1816	93.1451	6.28269	9.67357	16.3473	26.907	65.3704	317.151
Lung adenocarcinoma	6.16055	6.3267	24.3662	59.7905	1.29109	92.352	16.9215	3.97277	0.98786	0.319784	43.2584	4.8702	19.6442	21.5403	29.3078	9.20541	56.5717	4.45395	7.90603	4.52387	7.1621	69.8043	48.871
Lung adenocarcinoma	19.672	8.43852	48.558	86.9899	0.850933	98.2385	58.289	5.74614	2.04429	0.14791	29.93	6.01376	59.5698	43.7269	19.0489	22.1455	60.227	11.2487	23.9545	12.731	35.1309	67.1375	179.313
Lung adenocarcinoma	14.6393	32.1751	25.1221	103.694	0.93012	86.1851	63.7864	7.42548	6.21247	18.923	54.1948	7.45243	20.8389	43.9961	15.5474	28.9947	67.7106	5.80104	13.1923	11.9884	48.4482	26.8618	304.301
Lung adenocarcinoma	18.4185	14.7121	25.569	52.1297	1.07849	12.9398	70.1171	2.28215	1.27413	0.493208	40.8209	9.18033	17.3903	28.6237	44.3684	35.6064	88.7981	4.81486	8.19857	14.2101	48.8036	74.5321	143.767
Lung adenocarcinoma	19.3631	13.0904	14.8963	75.4628	5.38608	47.71	34.1923	1.36541	3.22381	0.93074	13.0163	9.79263	6.98953	27.0514	18.876	17.4819	84.1507	9.69875	13.6857	16.6618	54.1383	55.7199	362.055
Lung adenocarcinoma	11.2161	11.9497	14.6796	63.0034	3.65404	5.22669	39.582	2.50296	1.98829	0.0749828	8.59367	8.31724	7.07622	44.1149	28.221	14.7921	87.3828	15.278	13.4004	7.32354	40.9062	98.4878	182.742
Lung adenocarcinoma	23.3222	23.1995	38.0003	99.0539	6.14465	20.6823	46.5976	0.546418	2.94239	2.18242	65.1006	23.8161	34.7726	30.8735	59.1793	21.9264	92.9164	9.28183	19.6354	12.0743	38.0993	91.901	553.321
Lung adenocarcinoma	15.5753	13.3233	19.7082	30.7534	2.11155	34.0261	38.131	0.544675	2.80752	1.7377	16.8354	10.3104	7.19512	6.36746	22.5854	24.3747	68.1997	13.4679	6.84251	5.00709	23.3653	77.78	86.7816
Lung adenocarcinoma	14.2172	13.2798	60.4955	47.6659	6.50994	137.972	87.9848	3.77132	4.2739	1.47125	53.1775	20.8832	26.9366	21.6666	24.7736	25.9964	72.3514	5.62948	13.4547	12.3268	44.8965	50.3775	474.762
Lung adenocarcinoma	10.8503	14.6277	19.3216	57.7286	1.4502	78.8576	31.4363	6.19848	3.37869	0.731219	23.6007	1.10758	15.7238	23.5477	9.67867	13.4954	59.098	8.92347	8.92797	6.35078	23.8049	79.8072	317.159
Lung adenocarcinoma	16.2976	16.7464	32.164	103.022	3.26648	36.2754	57.7457	1.87328	5.41765	0.140123	30.1217	11.3411	14.5139	25.8268	17.1924	17.6993	79.743	9.07596	16.3204	16.0974	63.9047	96.8252	548.63
Lung adenocarcinoma	16.9586	12.5567	24.9034	46.9805	3.08901	49.0709	33.901	5.43612	3.8117	1.22349	56.2524	7.39692	26.1414	11.7654	19.6622	24.3964	67.6797	5.17272	16.6628	9.84097	31.4782	49.4696	169.505
Lung adenocarcinoma	21.9135	11.8134	58.0902	73.5251	1.89568	30.6914	52.4437	1.01324	3.22665	1.05372	39.6779	40.92	20.6197	18.1807	43.391	36.4448	166.162	9.46692	15.8763	17.977	70.6073	42.7447	218.108
Lung adenocarcinoma	18.3051	17.5888	26.8157	60.0919	1.17044	24.093	46.1925	5.19355	2.61382	0.12964	32.536	6.90301	19.2942	30.5455	21.4342	18.0271	86.0527	4.11976	14.9812	10.4503	30.6154	42.5249	350.609
Lung adenocarcinoma	22.962	22.6447	52.793	68.6232	1.45121	101.025	46.7203	13.4622	11.4612	3.38826	119.533	9.83519	35.6715	28.7678	7.78496	26.6894	44.9718	18.005	27.325	16.7175	24.1954	51.2155	160.504
Lung adenocarcinoma	29.4208	31.1178	15.1752	69.4332	3.10803	31.2256	274.154	20.176	2.01028	0.192539	44.0726	6.77184	32.6928	102.981	17.0541	31.0815	202.48	7.52273	13.5433	15.8884	36.2904	70.2045	355.563
Lung adenocarcinoma	13.1033	7.23733	18.5362	67.5346	3.53269	60.0381	56.1907	18.2504	1.43331	8.15407	31.5045	2.51991	10.4112	14.6209	16.3242	18.1056	115.302	4.88722	12.8506	7.31747	74.4938	71.3612	146.772
Lung adenocarcinoma	18.5091	39.0387	19.3401	54.5792	0.679161	21.1159	72.9946	17.5899	7.54729	5.39631	59.3046	1.26752	37.7127	55.9482	23.6602	25.5884	264.683	19.8202	18.0891	8.23081	25.4887	96.5586	291.994
Lung adenocarcinoma	13.0659	11.0445	11.819	47.2696	1.07194	29.2564	49.2042	2.34563	1.53524	0.0806551	47.8995	9.69027	9.00907	12.051	19.3568	25.4207	124.822	5.24868	4.95553	8.42428	23.3909	121.634	274.514
Lung adenocarcinoma	34.0326	26.4262	32.1622	37.4872	0.22656	19.028	100.444	38.7837	10.1007	3.99825	25.9262	4.11819	10.2446	34.6111	3.79625	38.1803	162.312	11.9861	25.6225	13.7386	53.9523	62.9334	179.707
Lung adenocarcinoma	25.9497	13.5433	20.9226	39.7412	2.02634	37.4968	117.466	2.91999	5.84537	0.154156	10.4197	14.9695	20.6847	21.0658	35.6518	27.9423	85.9351	8.28376	14.1559	18.3261	60.8634	30.0998	516.201
Lung adenocarcinoma	18.0707	32.1208	21.8476	72.1935	4.39988	15.0851	70.2007	1.37665	2.05188	0.11047	34.6604	13.3035	13.5697	30.9027	37.4871	40.8658	57.6197	6.02233	19.1521	11.0937	27.474	60.6516	402.324
Lung adenocarcinoma	17.5736	16.5158	58.1381	77.7776	8.73733	80.6991	40.5419	4.51248	5.51477	0.578851	65.9937	23.1856	16.9769	12.6437	10.927	23.5178	60.4679	7.2224	11.4817	8.42673	40.8291	85.4986	127.753
Lung adenocarcinoma	28.0246	18.6773	23.3134	73.4472	7.87136	45.9286	82.2255	9.63039	4.74625	0.0516878	24.9591	7.35392	23.0161	71.2701	27.1067	23.8399	132.551	10.3187	13.1723	22.7536	35.7464	50.7786	359.746
Lung adenocarcinoma	20.8686	8.0193	33.8866	81.5076	2.26367	169.626	30.5832	7.9254	2.40428	0.0860578	18.9398	10.9879	10.8455	24.8267	46.6665	20.5333	109.378	5.54448	17.2467	33.7279	59.9927	65.7159	87.9021
Lung adenocarcinoma	16.3111	8.49239	26.7326	55.8278	1.37767	76.0814	55.3906	1.25434	1.57386	0.0719614	37.1375	9.14269	15.9574	9.55809	12.9827	37.6179	80.1699	3.81138	8.54322	10.1347	38.0459	70.568	374.758
Lung adenocarcinoma	10.9076	18.0494	8.8684	39.9319	0.521926	35.6035	38.6168	1.34574	1.23415	0.0506301	43.4984	0.857849	23.4701	58.7072	25.1313	17.8749	300.67	6.71982	11.8505	16.7458	25.2505	77.159	471.847
Lung adenocarcinoma	22.1992	23.3751	71.0335	61.8391	3.83893	215.523	77.2322	3.46153	10.9348	2.14229	69.6094	6.47157	39.0891	15.815	5.23941	31.2503	38.4516	22.3935	15.7095	21.8813	72.1134	61.5881	67.9101
Lung adenocarcinoma	11.2018	10.7362	22.7336	43.9379	5.01617	49.7879	44.9216	3.67258	2.98193	2.94839	78.2213	5.89198	19.323	18.3216	19.247	14.3652	148.182	3.10394	9.83842	6.8275	27.1151	80.7022	170.456
Lung adenocarcinoma	14.8798	18.835	13.0567	56.3305	4.47221	63.8985	40.6608	2.48362	3.89103	0.176846	8.97715	10.2047	18.8267	35.3194	21.9349	28.2608	70.829	6.8622	11.3008	12.1612	30.6525	64.3635	203.233
Lung adenocarcinoma	19.3339	12.9971	39.636	115.975	3.66579	30.737	34.8	6.52623	3.26667	0.354429	75.2594	15.6172	33.8393	22.5678	36.6616	21.6598	68.6584	14.6882	11.523	22.2236	37.6002	50.3661	593.299
Lung adenocarcinoma	17.92	26.4865	15.2919	117.516	0.88702	19.3532	42.7061	4.6413	2.26212	0.0249629	1.31944	3.85286	10.8389	74.978	60.3443	8.13616	37.4949	2.90702	14.2887	13.3056	38.6797	34.4572	776.974
Lung adenocarcinoma	17.2539	15.6462	39.0547	64.1929	7.28498	30.458	37.5856	7.23618	7.32001	3.49231	16.1487	21.1522	16.3112	18.5306	43.4241	24.5962	47.8304	11.1918	11.7787	7.66062	35.3314	54.5867	328.262
Lung adenocarcinoma	5.96267	4.16492	3.99748	43.8257	0.753835	42.7569	23.2223	4.55078	0.450984	0.0335601	21.5233	0.904143	17.0076	47.302	22.7008	7.5901	157.471	3.13452	6.98458	8.68176	8.81592	121.874	79.7872
Lung adenocarcinoma	17.547	15.1971	27.6014	60.1144	7.94518	25.6735	44.4845	0.904266	1.75043	0.417752	80.9188	11.928	13.0765	23.4147	25.1179	22.6175	70.0189	9.17374	14.2044	8.22089	44.0634	102.139	224.785
Lung adenocarcinoma	14.6867	19.9485	25.363	89.6517	0.558425	15.6239	44.2018	19.7905	2.58931	0.105563	51.3596	5.57941	12.5683	40.9959	39.4465	16.8545	111.62	9.54672	17.099	8.53992	26.9924	72.71	106.602
Lung adenocarcinoma	18.1357	27.6369	14.1159	50.3769	3.57265	35.6922	92.8896	9.29378	5.25182	0.129488	3.24072	6.96352	23.8485	73.4431	49.8358	22.4773	90.6575	7.83107	10.1301	13.5524	34.8175	45.7886	377.549
Lung adenocarcinoma	15.6844	14.554	12.5237	44.881	1.43722	15.6756	44.7516	9.27282	5.12259	0.348781	11.016	7.52207	12.4983	22.8837	16.4404	19.4607	123.168	7.47776	9.91457	9.35856	41.7046	46.0624	196.251
Lung adenocarcinoma	10.8645	9.2067	22.0136	49.2	1.84997	142.847	27.0613	2.17166	2.78827	0.29581	28.9981	7.90753	21.2436	11.2093	33.7342	19.8542	101.127	9.07741	6.52683	10.5939	23.3467	87.4379	91.6079
Lung adenocarcinoma	11.9497	14.4893	14.0731	63.0724	3.4851	42.5978	38.6259	5.04149	1.46664	0.15861	28.3165	2.32103	18.7709	30.4985	22.5001	21.8791	73.7722	4.1034	10.0887	7.18729	23.0879	61.3229	292.562
Lung adenocarcinoma	21.918	20.5478	29.5594	79.1105	5.47668	21.8497	71.6505	5.20336	7.60194	0.94303	13.1115	10.7511	14.456	43.1201	59.8649	26.4841	121.225	10.4501	16.7949	14.6495	52.68	55.231	400.865
Lung adenocarcinoma	15.2171	12.3174	23.6216	59.6422	1.9949	37.2324	35.9942	2.22022	4.72104	0.542562	12.8002	15.183	10.8458	17.1228	70.388	22.798	120.561	10.0229	8.19501	6.85148	43.3918	139.049	249.405
Lung adenocarcinoma	22.1741	27.4899	52.015	50.4002	0.956689	29.7487	197.295	3.72677	5.72484	13.2524	79.3726	7.3509	52.6102	41.6959	12.6276	39.46	146.001	9.72595	26.5309	23.1859	46.6874	35.3541	381.844
Lung adenocarcinoma	13.6654	14.8711	27.3543	53.1763	9.45855	98.7364	48.7022	0.926744	4.23072	0.687539	20.2543	6.30317	17.1951	13.2953	17.1598	24.1463	67.3095	12.2275	11.8538	9.43	31.4861	56.7192	316.991
Lung adenocarcinoma	20.1185	26.6215	15.6187	68.1569	0.987551	21.0592	99.5718	9.29955	2.40292	1.46809	70.3199	3.00779	16.1286	27.765	14.3972	15.8081	105.125	11.2892	14.591	22.1356	31.8923	54.8137	62.0915
Lung adenocarcinoma	19.1201	17.981	49.3978	70.9317	1.10004	17.3435	45.6646	3.96289	3.31802	1.13749	37.7632	15.2992	12.9459	8.31501	9.09223	50.459	112.883	8.92698	16.708	10.0641	56.8936	87.5133	164.817
Lung adenocarcinoma	16.6876	16.2971	15.4516	33.9623	1.5647	17.5521	32.5294	2.53594	4.08538	0.777944	5.71502	15.0617	9.35521	14.1069	14.2454	35.5723	100.348	6.8338	7.92983	5.3142	21.0524	76.5358	136.082
Lung adenocarcinoma	14.2707	13.4045	19.1597	88.9094	8.78526	45.4497	38.9058	15.0675	2.2488	0.535963	27.2018	13.0863	14.8409	26.6507	27.1755	20.6403	85.5566	5.7389	10.091	10.8226	30.0312	47.5472	167.413
Lung adenocarcinoma	16.9825	13.0584	11.3991	31.8146	4.81477	37.3607	28.1499	1.63803	1.68539	0.267653	10.8073	8.97393	12.9016	51.5271	22.7465	21.7486	127.377	3.94782	14.7874	49.7611	32.0767	36.971	221.281
Lung adenocarcinoma	12.7225	13.7605	19.6822	92.9989	2.55877	83.581	54.7308	3.71764	2.20254	1.13858	30.6313	4.05808	34.4409	56.746	9.10279	14.686	104.023	5.09139	12.0722	9.83409	39.5985	61.5825	223.26
Lung adenocarcinoma	14.1768	8.07119	18.9354	83.7736	4.63371	92.9663	29.2714	2.6385	2.21173	0.252114	22.4113	17.9753	18.8657	12.4827	115.355	23.3352	62.9702	4.5372	10.7425	11.2998	37.018	86.4275	696.922
Lung adenocarcinoma	12.1236	11.4433	31.516	45.4868	0.954632	41.1162	28.6629	0.296653	0.658169	0.0120551	37.4173	12.3915	9.73453	12.7187	13.4307	29.4684	159.228	4.98513	10.7526	9.91849	61.4073	134.504	475.53
Lung adenocarcinoma	23.0914	18.452	65.3965	72.9964	2.28165	80.4342	62.2273	3.94531	6.66975	0.170257	34.5085	27.7029	40.1527	21.0783	55.7272	31.4505	39.4221	6.48222	20.7173	12.7031	47.9604	59.466	582.998
Lung adenocarcinoma	17.4283	11.4916	11.411	98.404	5.0283	48.9001	35.5564	1.41664	0.639259	0.140505	35.0554	16.3893	9.58548	36.6351	74.6227	13.082	105.319	5.07565	14.5362	9.62397	38.2786	75.9796	359.666
Lung adenocarcinoma	23.86	13.7064	30.1801	55.6638	2.3623	27.0707	56.0844	4.88628	3.3833	0.380348	53.7073	26.027	15.2063	30.9077	60.3032	25.6842	71.7044	4.24318	18.2903	14.9295	47.0311	51.0318	311.408
Lung adenocarcinoma	15.911	10.1103	26.6599	51.1264	2.05511	21.1049	37.6513	1.63758	5.39015	3.59661	13.8589	17.8577	11.0507	17.9299	67.2752	26.8188	61.4366	7.1677	12.5603	9.616	35.9829	67.3598	273.618
Lung adenocarcinoma	28.7464	43.5517	24.172	72.4419	1.59264	14.8969	15.0393	4.19464	1.37267	0.0131826	12.0936	17.2867	12.7899	89.0124	15.1125	21.8936	70.0394	2.37479	18.5454	10.7064	30.4542	104.094	417.13
Lung adenocarcinoma	20.7185	45.0281	41.2001	97.1643	1.57396	32.8621	104.85	22.334	9.66774	0.245469	67.4314	12.8668	63.2342	52.1793	52.5008	16.0618	157.174	20.0437	20.5736	22.9974	92.427	42.8395	325.841
Lung adenocarcinoma	13.4147	30.3388	13.5897	52.2023	2.52	64.4657	45.9586	6.23788	2.62526	0.308243	31.3793	2.34386	38.0793	116.244	12.4052	19.1476	152.665	6.35022	10.9528	9.92164	34.4285	77.4969	399.883
Lung adenocarcinoma	19.3218	9.09155	38.1647	51.162	1.93363	46.433	105.788	6.34298	2.99995	4.03804	44.8874	7.67556	46.1651	15.1875	21.2253	25.6336	80	8.36868	19.3574	15.0911	57.472	62.9022	212.462
Lung adenocarcinoma	17.1224	40.2355	15.5381	63.5737	0.645226	20.1423	48.2955	15.1151	2.504	7.1005	236.899	6.1334	19.3775	68.172	15.6959	13.2864	113.968	4.94793	11.0397	7.88667	22.902	56.8976	167.04
Lung adenocarcinoma	21.4044	26.9648	27.8807	66.6578	0.970426	155.019	67.6548	7.05653	2.18789	3.61101	53.5574	3.18831	31.7496	89.8255	11.612	29.2196	99.4855	6.64089	18.4224	12.8432	46.1184	48.5592	221.87
Lung adenocarcinoma	18.1698	14.72	21.2322	44.8357	1.20105	37.6972	92.4276	1.97337	3.85934	0.97113	7.05961	5.71531	17.3033	19.2692	21.3415	23.8486	94.9136	7.61216	15.4332	9.00345	22.8954	88.5258	122.078
Lung adenocarcinoma	11.2928	8.32562	6.83391	20.0372	0.358804	2.24297	59.3257	1.19583	1.23994	0.0235611	0.332914	3.06917	2.79306	30.6064	3.91298	13.1941	123.584	3.96447	6.23626	2.05571	12.1355	120.515	75.1188
Lung adenocarcinoma	14.9499	15.0892	26.2985	118.623	5.06351	63.2182	32.0228	4.476	4.8417	1.05649	81.8809	32.3131	11.967	23.7463	57.3547	27.0323	92.3	6.01075	19.7015	13.8712	38.7818	84.1566	620.322
Lung adenocarcinoma	15.6607	20.7325	62.3113	115.522	2.24456	242.215	50.7536	9.7179	4.23721	0.055971	153.075	9.78764	107.944	28.8647	34.7615	22.3737	79.6736	6.74415	15.9105	21.9148	37.8125	69.4461	540.152
Lung adenocarcinoma	13.1473	14.0263	21.3229	39.5426	6.9855	36.4081	33.7993	1.35045	4.1284	0.499583	13.1554	3.02531	11.9238	11.9791	12.689	33.6442	149.627	8.66195	6.89976	5.52728	24.5249	95.9723	171.903
Lung adenocarcinoma	25.4678	29.1593	16.3575	87.1368	0.898406	33.8251	50.3878	0.124923	0.393409	0.0641245	20.5174	0.516375	18.709	140.287	16.1298	20.1735	130.565	2.29511	17.3354	12.2773	37.5826	66.2158	139.224
Lung adenocarcinoma	17.9197	12.4048	21.9656	76.8517	10.6122	49.5351	33.6993	3.77425	4.92921	0.365288	12.0434	15.8281	14.0556	44.0209	93.4949	23.7077	91.3445	9.06876	12.0628	14.5954	30.9269	86.4046	340.485
Lung adenocarcinoma	20.924	19.073	34.3063	64.0348	8.27669	64.1929	101.543	0.829841	3.77064	0.283563	28.9001	17.1538	37.858	16.8965	83.7627	36.2822	69.7786	8.00274	21.1712	13.0689	40.5464	49.9343	444.784
Lung adenocarcinoma	16.7045	10.9366	14.8789	46.2569	7.42207	9.80302	39.8566	8.56219	1.4859	0	34.1428	10.4209	5.50125	15.8761	24.166	26.61	172.48	8.11685	8.73749	6.64369	17.5781	88.8361	223.669
Lung adenocarcinoma	13.1867	11.1195	7.79336	66.5892	3.43866	20.1624	51.3961	3.46192	1.03713	0.0532551	60.8175	3.59475	17.7065	31.0255	32.6878	16.4439	159.362	8.49005	14.9222	14.7907	23.226	83.2892	304.172
Lung adenocarcinoma	20.1889	20.4531	79.6114	102.357	3.00383	118.954	91.9006	18.9836	10.1837	4.50982	64.1452	24.1867	22.5451	25.1116	26.8956	21.0182	68.5114	9.01337	23.003	20.0905	45.5321	61.8793	386.726
Lung adenocarcinoma	21.352	20.361	16.9284	68.1864	4.07155	75.0464	65.9369	7.2359	5.37779	0.103628	26.4216	6.88453	36.7239	28.5118	17.8199	24.5598	76.9788	9.33906	13.8422	12.9202	28.8529	37.8659	347.179
Lung adenocarcinoma	28.0347	52.5937	27.5537	107.314	2.40431	28.6246	41.7188	6.902	8.70861	0.172233	32.7638	48.1351	26.3425	190.184	52.7886	34.2686	260.799	15.3089	12.8436	22.2368	41.2207	42.8287	209.374
Lung adenocarcinoma	20.5296	16.2983	14.4899	74.5768	1.15162	89.1289	38.29	2.38782	1.51393	1.36635	0.080949	6.50279	9.00059	39.7506	22.1213	29.2693	95.9003	6.93569	14.0212	11.3238	72.4293	61.2816	177.083
Lung adenocarcinoma	25.7842	8.42038	29.8622	69.9508	3.65531	32.041	99.6403	2.14041	3.64362	0.494604	45.6432	22.1368	32.4307	14.3647	62.1859	37.5007	63.2028	5.26889	16.4249	14.7031	86.6602	47.0638	368.895
Lung adenocarcinoma	10.4144	22.2461	48.5262	95.3022	1.23312	111.624	140.39	6.69185	3.93779	7.35242	35.5702	3.68221	30.9654	34.0122	18.7151	12.304	173.585	7.15885	7.39862	8.09502	35.1756	132.568	87.6809
Lung adenocarcinoma	15.0494	17.6949	44.4566	43.3131	3.77062	149.819	27.2608	0.801059	2.96991	0.649051	67.216	15.23	39.8957	13.5132	19.5042	19.8262	81.8615	7.90119	10.651	7.99756	36.9999	66.1025	523.786
Lung adenocarcinoma	15.4234	17.3828	24.1004	74.3857	0.325674	141.485	68.1771	5.88752	2.01619	4.50167	22.3441	4.41926	14.1223	52.7052	26.0826	19.9694	147.746	3.35445	11.1658	12.6864	44.0781	65.4068	155.797
Lung adenocarcinoma	12.3439	11.3932	21.6903	65.9753	0.932682	42.1869	25.915	1.50332	0.804347	2.21782	97.9749	2.12089	24.6152	18.8464	18.911	17.7071	88.5013	5.70313	14.7773	9.95789	19.613	69.0531	343.616
Lung adenocarcinoma	23.8595	25.5276	47.8748	125.342	1.72674	218.923	67.0117	32.9889	6.795	2.60125	41.0353	20.9115	24.2785	29.0413	16.8465	25.1226	50.5041	25.3348	13.8331	12.3664	65.0517	59.2483	475.195
Lung adenocarcinoma	18.8483	12.5955	27.3432	71.6128	3.74449	45.7908	96.6318	0.256644	2.44888	1.14108	20.5615	19.2058	16.3145	21.0195	14.9518	21.6747	74.8529	9.98327	11.7874	10.3792	29.0937	82.025	251.901
Lung adenocarcinoma	16.0823	10.0536	22.775	76.474	7.66323	36.0504	39.463	3.12897	4.60605	0.26157	31.7577	7.30141	16.3465	11.8272	89.5541	24.1557	62.7468	7.5841	12.6093	10.6645	44.5978	48.9133	619.762
Lung adenocarcinoma	17.2295	34.7395	16.316	107.206	1.49535	54.774	34.8969	15.1369	4.58345	1.00733	90.2772	2.21538	21.864	26.8484	30.4598	21.7126	111.589	11.0929	26.9723	19.8654	27.8048	55.7701	495.142
Lung adenocarcinoma	27.9708	10.4275	30.3184	115.301	5.03251	94.3607	35.8112	0.169418	1.48086	0.216072	26.4199	19.6273	15.3154	26.6728	131.842	19.3131	49.2042	13.6837	13.088	13.0899	36.6561	67.4566	667.019
Lung adenocarcinoma	16.4005	17.867	29.756	57.8576	5.71881	32.6462	40.8178	1.39472	6.36922	1.95276	25.2076	7.50078	9.29916	12.395	5.77474	25.5981	48.1808	12.2925	12.7567	10.4658	31.1139	54.7996	212.788
Lung adenocarcinoma	17.9583	11.6523	16.2264	114.63	13.7561	8.63955	33.9076	5.82149	1.6726	0.186958	32.6426	8.40155	7.58895	35.3621	24.0363	8.88843	73.4754	4.72855	15.2843	12.3083	39.6147	84.4549	336.768
Lung adenocarcinoma	25.4512	14.0673	33.421	73.8156	7.35127	31.4437	63.6242	0.524547	3.41106	0.367292	24.6308	19.604	18.5139	23.4192	63.3592	28.4948	114.745	8.58565	23.9902	15.0498	35.9362	45.4904	433.73
Lung adenocarcinoma	14.6436	23.5313	40.7665	72.672	1.78365	7.83573	50.2531	3.50758	4.27702	0.307096	46.139	23.7146	28.9146	44.7029	15.0732	32.0431	149.887	6.66024	12.1809	14.0173	43.6993	93.1305	107.592
Lung adenocarcinoma	11.9293	16.3823	25.446	82.0676	2.13652	102.088	30.0051	1.6163	2.23145	6.21086	29.8096	3.22949	14.433	32.8728	13.1717	10.877	47.6429	7.09189	13.363	6.8319	28.3021	51.9772	266.521
Lung adenocarcinoma	27.6666	34.7848	24.2621	73.3855	200.569	45.2995	35.8092	0.776251	3.44445	2.53618	7.42864	10.7584	20.1667	74.4243	14.5815	31.3566	178.173	5.70362	18.5561	15.886	62.2122	68.5322	147.038
Lung adenocarcinoma	9.45771	7.06108	8.3846	70.5718	4.76688	50.8363	21.3816	9.7272	1.86654	0.359204	7.46217	2.16486	16.2813	29.9247	74.1038	21.1177	167.376	14.0583	14.5311	9.79133	28.1292	47.2941	74.3949
Lung adenocarcinoma	8.25986	29.9068	29.0924	130.875	1.88194	112.751	25.4803	7.49892	7.63226	0	95.2619	10.59	27.6385	17.2792	21.34	8.8853	168.405	8.7949	7.72316	20.3828	37.9838	69.9396	246.726
Lung adenocarcinoma	16.775	20.6693	32.9766	55.4071	1.32666	43.8126	54.4673	3.55292	6.40726	0.617612	16.5553	28.3086	18.1247	14.629	78.6608	22.6097	106.323	9.09428	12.1726	13.9793	61.2348	89.6775	768.059
Lung adenocarcinoma	17.698	13.6049	34.7701	68.4481	1.55381	64.382	35.1271	1.03309	1.88319	0.229572	35.6151	9.06211	26.1948	8.72537	14.0034	20.9457	85.5102	5.57118	10.821	11.2908	38.5957	106.024	280.576
Lung adenocarcinoma	10.5216	14.6338	48.4898	66.8649	1.52	49.1532	32.1593	0.536071	3.74529	0.213883	57.4577	37.7394	18.5935	12.0663	22.283	12.7127	75.7373	5.62534	15.3032	12.4215	40.3788	80.2023	413.977
Lung adenocarcinoma	21.5407	14.5627	50.8142	45.98	4.48655	53.8199	65.9721	4.76748	8.34757	0.931938	62.6469	5.96904	22.9059	13.3312	10.0895	42.5587	28.8308	16.7756	18.6755	14.0872	55.4049	44.6979	197.655
Lung adenocarcinoma	26.0205	20.8425	82.8373	83.0117	3.86921	119.551	68.4237	1.14485	14.8585	0.524099	53.1527	13.7757	35.3709	19.5898	7.37171	38.3202	61.1958	30.0644	12.9054	20.0675	61.2111	57.1996	234.854
Lung adenocarcinoma	14.0425	24.4097	16.2715	49.8194	8.56019	106.906	123.845	6.80752	0.682028	0.0757335	55.2092	0.647726	17.0051	40.7834	13.4802	9.24218	91.9879	5.81962	9.36066	12.0216	20.6072	74.2596	112.699
Lung adenocarcinoma	15.8335	20.0968	21.309	95.2554	2.80917	35.7183	30.9353	2.87939	2.74552	0.708621	31.8275	9.52384	19.41	33.3638	66.3672	34.5532	62.9719	5.28222	13.2083	8.49618	30.3372	71.7101	284.951
Lung adenocarcinoma	17.2987	11.3797	23.3165	31.2685	0.701322	21.5264	50.1528	0.462359	3.05111	4.10638	14.2796	8.02144	4.71002	9.14183	15.071	27.1302	121.233	10.425	6.9992	12.4627	25.1457	160.379	202.097
Lung adenocarcinoma	13.5663	9.07007	21.8501	83.1674	1.86001	38.1822	32.6178	6.91815	2.54472	0.147749	25.1602	11.3495	19.4244	20.8654	34.1144	14.0199	55.9575	8.79253	15.9713	8.66636	17.024	65.8422	325.021
Lung adenocarcinoma	21.8739	19.5626	35.1355	90.7853	1.4786	158.536	36.7394	5.52878	4.69399	1.24835	85.6902	4.80453	39.1968	21.6937	15.7472	19.6651	87.6969	12.7573	18.0422	13.0776	33.4995	40.0936	431.436
Lung adenocarcinoma	14.6321	24.6647	24.4778	73.9265	1.49284	38.3686	44.7251	1.21485	2.64581	0.0231563	19.6013	25.4523	14.4412	63.0367	32.0479	21.3875	173.566	15.1781	7.20379	15.5966	45.6966	130.715	73.992
Lung adenocarcinoma	34.6531	25.5497	22.6423	115.935	1.67091	27.5635	37.248	4.34257	2.00093	0.131666	71.471	5.91203	16.0675	30.8757	31.3197	47.0894	65.6385	9.79432	26.0499	27.2882	56.5702	32.9112	399.654
Lung adenocarcinoma	14.7824	13.267	47.5065	79.8506	1.51133	88.8043	44.3955	0.646975	3.65497	1.61116	85.1082	12.3256	24.7598	22.1772	28.2755	34.2809	69.9079	13.741	16.277	21.4251	45.3861	67.9145	126.086
Lung adenocarcinoma	23.8287	11.1629	28.8235	85.0184	3.98475	41.1938	49.4226	7.75063	5.09692	0.0940612	19.6407	15.554	18.0555	18.9738	36.8348	18.2624	72.2236	8.62074	13.5675	15.6607	35.9404	46.3643	328.586
Lung adenocarcinoma	16.8695	21.0726	19.0753	48.3165	0.700166	12.671	90.9275	7.64169	3.16749	1.07586	11.939	10.7805	6.46346	45.0439	21.4755	25.7406	141.213	20.6977	9.83551	7.55061	48.8168	87.1233	120.107
Lung adenocarcinoma	31.3133	29.5539	63.1053	64.7639	2.64714	86.6276	62.8714	6.57937	15.7947	3.84638	17.8549	41.6297	38.092	17.3914	39.1571	41.948	85.8938	12.2353	15.7968	25.4683	82.5416	50.9074	445.384
Lung adenocarcinoma	12.1338	20.8826	13.6188	79.7668	1.8173	84.8751	40.357	3.62457	2.69304	0.180127	15.0589	3.23965	18.4329	42.6296	16.5936	14.3621	79.5339	6.10029	10.8743	7.4358	16.7084	55.0003	233.285
Lung adenocarcinoma	13.1401	10.7185	20.0066	51.1921	1.60109	39.0549	19.5547	3.63827	4.88542	1.44563	7.75607	11.4177	7.3981	27.5931	27.076	17.2479	103.005	9.85559	9.32223	7.81808	35.4631	64.5572	140.584
Lung adenocarcinoma	24.1518	13.7435	36.1801	71.6484	2.20279	43.7783	81.6006	3.31522	5.56737	0.244625	45.6024	29.7247	32.7074	29.9819	39.0812	61.3751	101.07	7.23432	19.2355	19.2274	36.5819	61.3964	499.834
Lung adenocarcinoma	22.2766	17.2653	25.8369	63.7985	1.48814	53.1839	108.568	5.66106	2.07632	0.2443	21.747	13.308	14.3099	28.1239	79.5959	26.4128	83.938	6.53758	15.0702	21.8796	27.1686	120.867	247.987
Lung adenocarcinoma	18.9497	14.5892	21.6322	84.7394	9.87278	12.1534	34.9541	2.10989	2.83949	0.154885	36.0754	11.1623	11.2942	24.9674	27.79	19.9419	72.468	12.2892	11.4402	12.2147	25.4375	54.5292	155.082
Lung adenocarcinoma	21.3004	21.4391	12.4992	67.85	16.819	60.4004	66.6264	12.93	2.10159	0.0487727	32.6027	8.24008	15.1762	42.0592	27.7502	17.2909	170.853	12.1631	12.3474	11.7985	33.1219	57.573	137.504
Lung adenocarcinoma	23.3131	11.6927	21.5783	69.5194	3.19586	41.2343	35.641	9.56742	3.57361	0.136349	40.2442	16.0414	13.8237	21.4608	58.3343	20.9543	69.0658	11.3106	13.9113	17.0978	49.0073	33.173	354.007
Lung adenocarcinoma	24.0485	43.2002	21.3976	57.849	0.870277	55.4348	83.9407	10.3807	8.01945	2.64956	25.1522	2.73776	19.7893	73.3535	13.6836	21.8988	222.082	9.36207	23.6403	27.43	63.2111	52.9576	432.272
Lung adenocarcinoma	20.3023	26.7855	12.5078	67.9878	0.75229	33.8625	68.7623	4.83422	4.32609	0.101705	8.28029	13.326	17.9634	64.5616	27.0457	27.9213	171.664	5.0656	9.17696	9.03374	23.6999	84.7506	90.2674
Lung adenocarcinoma	12.1602	18.7404	18.1604	58.2593	0.896579	38.9347	35.8949	0.144879	1.66351	0	4.21489	0.822701	13.7122	29	9.00368	10.2058	134.091	2.58574	16.4626	10.9073	20.27	106.505	128.944
Lung adenocarcinoma	22.342	35.4307	15.5407	54.0388	20.2153	37.0226	74.1445	15.0597	5.02751	0.0825145	31.8116	1.59398	47.4844	43.0521	24.41	20.373	176.475	9.16295	16.3503	9.48287	33.5159	46.9348	421.248
Lung adenocarcinoma	19.0104	12.9507	59.1394	134.118	1.85482	28.6978	64.2632	11.7055	11.4394	0.0999834	37.2879	19.3642	24.6558	27.8851	40.5062	26.6502	58.3263	12.2483	17.0187	14.4158	51.8338	82.2988	318.306
Lung adenocarcinoma	25.1009	28.1944	22.0152	86.6417	3.14316	103.989	40.2085	10.3851	6.37538	0.3329	40.1261	16.39	24.9898	57.5815	29.4002	24.7961	96.0109	8.93625	15.0879	15.4322	43.8823	53.9024	332.411
Lung adenocarcinoma	14.373	15.3638	30.5686	93.6132	7.46283	65.7487	73.4827	1.32847	4.30112	0.36137	29.0037	15.8756	14.2959	23.1459	41.7181	18.6089	52.4805	9.7781	11.1723	7.46734	29.7999	72.4499	334.479
Lung adenocarcinoma	18.5019	14.1601	33.7062	65.3668	13.8693	11.5408	100.562	6.10965	7.67626	0.389007	52.25	9.96674	15.7206	18.2425	44.7805	30.2273	58.6071	12.693	19.5408	15.196	148.209	31.7563	737.5
Lung adenocarcinoma	25.8337	28.7577	41.1805	121.424	2.11534	36.9858	96.3595	1.3374	11.7179	0.271035	33.6293	61.3243	32.4842	35.1437	106.964	47.8664	153.246	12.3313	12.7139	26.8386	31.8265	102.121	260.851
Lung adenocarcinoma	27.6669	37.6423	52.618	55.8239	4.64567	68.4243	50.8036	1.88978	3.5271	0.597412	125.023	4.36522	26.4845	18.8376	7.12462	23.9792	68.436	26.6078	18.7114	22.6262	56.6597	58.9443	186.217
Lung adenocarcinoma	26.0809	10.7027	16.0053	69.8778	5.2714	11.8274	51.4749	5.49932	3.59689	0.551558	24.6941	9.57226	15.305	36.025	24.6772	19.1635	209.18	10.6584	22.8672	15.6483	48.081	53.0368	347.617
Lung adenocarcinoma	18.3379	11.4442	43.4105	54.9907	16.1443	134.742	37.1168	1.09613	6.04218	0.240534	18.2942	23.2518	15.7791	12.8943	35.6012	26.9166	41.5617	7.91421	12.1581	10.0683	32.8167	64.1927	252.187
Lung adenocarcinoma	19.3333	14.5965	27.4929	63.627	2.58084	25.1177	26.4902	13.5436	3.92774	1.30704	80.4814	8.80819	13.4784	33.9269	12.743	19.8761	131.061	5.58348	9.62278	9.03667	33.3167	79.7802	234.304
Lung adenocarcinoma	15.4147	18.994	22.8319	86.4896	2.86799	116.837	58.9555	0.162725	1.74783	0.0634815	16.345	27.2075	19.4923	27.6101	11.6594	29.3235	53.003	12.3864	17.7463	31.9299	29.6311	58.7454	328.333
Lung adenocarcinoma	14.8741	25.3692	18.0808	75.0179	2.48364	31.5784	90.9502	7.93791	1.07662	0.0201346	33.4917	52.8021	15.2338	20.9773	73.0088	35.271	63.7565	11.384	14.119	11.3696	21.8492	138.088	583.535
Lung adenocarcinoma	14.2032	8.01294	53.4497	111.209	2.42544	226.165	76.627	2.4892	1.60142	1.19838	26.425	19.1905	31.7658	18.8377	33.1172	16.8681	47.1502	3.8697	13.5679	11.1904	48.9298	58.924	657.634
Lung adenocarcinoma	23.6289	30.2171	53.3072	81.8351	3.6787	164.311	66.7849	5.24435	8.99034	2.31705	126.043	3.29851	19.6638	15.7663	7.76102	34.0999	79.6706	40.7026	22.2184	21.6172	53.3698	64.3406	137.245
Lung adenocarcinoma	25.6079	17.5045	23.9958	70.2746	3.02724	30.2864	102.263	7.08924	6.02234	0.434505	22.2812	16.3112	13.2028	24.0582	91.0101	24.2658	74.3683	8.69744	17.3534	20.7667	155.378	54.9557	264.056
Lung adenocarcinoma	17.4247	21.0985	17.7356	78.1523	1.5998	98.0057	31.9183	1.05755	1.82224	0.210104	39.4706	5.77917	13.3858	72.7666	21.6103	21.6573	91.8938	12.2223	10.7898	9.13467	41.1007	61.0688	172.807
Lung adenocarcinoma	14.8029	20.7609	46.5663	104.168	4.12545	150.365	67.803	0.704775	3.81761	0.101082	54.5124	31.7574	24.4731	24.4786	37.4222	24.4492	54.8364	7.50965	18.1347	16.4437	21.4339	65.9698	309.946
Lung adenocarcinoma	22.0755	18.9028	72.6237	65.1128	2.69308	142.528	66.6808	6.12395	7.82207	0.700699	15.2702	24.5378	44.7431	22.057	16.6244	22.5487	115.78	10.4913	18.5585	21.8615	74.7974	41.3997	170.018
Lung adenocarcinoma	19.483	11.1262	43.7147	65.8492	2.6248	48.1924	114.079	3.18518	5.2793	1.44301	26.6353	19.1888	24.625	18.7331	36.7175	28.2685	74.9993	8.80225	15.8997	14.3651	79.9799	49.6093	602.086
Lung adenocarcinoma	22.1552	39.3495	18.774	64.6359	1.28081	12.4905	88.6027	18.7829	5.95059	2.2133	8.01529	5.42555	9.37352	66.8066	31.2699	26.3474	85.0159	11.5618	15.4829	16.4415	35.627	60.4612	71.0728
Lung adenocarcinoma	15.6791	11.4616	26.9708	59.5014	2.61111	76.2233	49.9165	0.65186	4.59221	1.56048	30.0343	10.198	12.2653	11.719	27.2293	27.0689	114.275	4.60146	11.805	11.6563	44.5283	68.7519	360.396
Lung adenocarcinoma	14.9605	10.9498	71.4523	70.467	3.10358	302.503	67.245	5.79125	3.49861	1.22279	29.5734	5.36126	76.4776	20.6857	14.1027	28.9012	116.248	4.75353	17.6078	14.1967	42.208	74.7302	412.956
Lung adenocarcinoma	14.3883	28.9079	19.168	72.8723	3.9284	26.3497	48.3305	7.34714	3.87804	0.22048	30.2187	5.23498	27.1515	44.3787	28.912	19.6025	199.814	7.1682	12.1352	9.66339	28.0964	52.0106	347.725
Lung adenocarcinoma	15.8926	10.9673	20.9506	74.0026	2.05681	30.0576	31.5368	0.486977	2.65234	0.267156	25.5385	17.2334	10.9707	23.8065	31.3764	15.055	42.6218	8.00001	8.96545	8.01185	26.1242	48.8463	297.387
Lung adenocarcinoma	7.41247	16.8182	4.00229	22.9277	1.22629	19.4862	16.1479	0.466341	0.677757	0.0410081	30.3883	0.348768	10.2374	11.3449	11.2219	12.5916	263.284	2.44536	4.65528	6.00381	12.2903	82.4964	85.0226
Lung adenocarcinoma	25.4804	15.5851	54.264	91.8868	3.53654	138.038	79.589	2.14102	9.11132	0.287848	39.3396	44.2618	30.3262	22.1898	83.8278	45.8277	44.2307	5.87861	19.3028	13.2158	45.1646	55.3578	423.911
Lung adenocarcinoma	14.3279	8.17727	59.8554	105.794	0.912096	126.087	40.4168	0.740544	2.38953	6.06861	33.0769	24.1673	24.0272	23.2317	26.4521	13.2046	45.6782	8.03817	12.8381	9.27212	56.6355	33.2495	382.443
Lung adenocarcinoma	13.3925	11.8826	31.0281	49.4681	2.65545	44.4038	42.4295	1.37648	4.07918	4.4782	93.7708	9.43894	34.2329	14.7402	17.1398	29.901	55.7196	5.7641	9.74226	9.19772	28.4541	57.484	138.287
Lung adenocarcinoma	19.6788	15.787	48.6616	117.534	2.73704	154.739	40.4629	4.1485	3.70147	0.289886	59.9907	26.2616	19.7755	22.5695	21.5644	27.1614	61.4181	9.596	13.7901	35.3557	57.1101	41.9794	566.691
Lung adenocarcinoma	15.5637	27.4152	16.0021	73.7706	3.46956	24.2679	55.8254	4.73011	3.23375	0.389152	53.3424	3.73701	32.7612	60.1512	36.5989	14.9099	137.854	6.7296	17.0653	10.2063	29.7386	55.0219	529.447
Lung adenocarcinoma	13.8959	17.1172	26.8184	83.3832	1.01508	142.186	41.4337	5.91303	2.93774	0.130931	52.5951	4.85592	21.2234	29.2758	22.4037	13.3149	134.497	6.41577	17.1162	11.8896	63.9579	90.1244	440.886
Lung adenocarcinoma	16.5315	15.6272	41.7349	61.4777	18.4898	64.5502	39.3409	3.21958	5.94779	1.26438	21.2572	21.3292	16.5944	18.0413	38.9958	24.8458	59.9482	6.30439	12.97	10.4057	36.965	53.0374	209.595
Lung adenocarcinoma	25.8201	15.2326	41.6184	72.0061	4.79462	106.783	56.2972	2.11614	7.31657	0.231657	12.2582	28.6615	33.1303	25.057	10.7295	54.503	67.0257	12.6352	19.1965	13.0297	35.1036	60.9478	504.603
Lung adenocarcinoma	26.7892	41.8576	28.6375	90.8404	0.976602	65.7733	60.5813	21.4841	11.149	0.955395	9.83186	7.92754	34.0229	142.104	10.098	26.8079	228.023	10.143	10.4207	13.8628	61.3099	52.2472	160.674
Lung adenocarcinoma	23.5393	16.1144	27.3854	50.5985	1.5681	76.401	38.8133	20.4864	2.89785	4.07921	36.2106	5.72178	41.7221	29.8608	30.4545	16.5128	99.3921	6.03562	16.6572	12.3242	36.6935	42.8428	645.11
Lung adenocarcinoma	18.1565	10.4649	47.4124	71.9543	12.3007	116.205	38.9347	2.10324	6.55448	2.08319	19.5357	29.6413	19.7695	13.8945	55.508	25.391	53.914	6.8516	13.5438	12.7954	31.6665	62.5631	162.639
Lung adenocarcinoma	18.8272	15.2405	36.7465	54.6207	9.24137	17.6007	58.685	0.0313196	1.95424	0.529459	19.3423	19.5575	12.8938	20.0244	30.931	19.0566	70.42	5.61884	12.6554	12.1466	49.2913	73.9358	588.422
Lung adenocarcinoma	18.6962	16.0716	38.8537	65.3824	6.50192	126.163	38.7063	1.569	4.66268	0.566752	100.072	7.80782	44.8036	12.068	18.8904	30.3562	34.8803	7.82573	22.2481	18.4549	42.9016	56.7832	335.583
Lung adenocarcinoma	32.3761	24.2205	61.5219	71.0392	5.14835	89.7684	93.3542	4.21258	8.86007	0.956691	166.213	21.9984	60.7042	38.6053	29.4254	44.25	75.0604	10.1185	22.9323	13.0273	68.3036	57.2024	422.932
Lung adenocarcinoma	16.3205	20.1221	72.3642	80.2091	3.59729	163.465	54.0301	7.22641	9.15437	1.33599	54.6257	18.9509	59.3942	12.5919	22.6099	23.9012	46.6861	10.7264	19.5588	13.6491	36.2449	41.7411	402.889
Lung adenocarcinoma	22.5728	16.9143	43.5704	63.6289	5.29537	58.6485	55.5062	5.96509	8.93524	0.461403	40.4085	45.0188	37.4533	11.1007	21.4709	35.2371	72.3228	8.0574	17.8837	12.2468	41.5837	67.1841	338.059
Lung adenocarcinoma	26.7533	19.9144	22.4499	56.6823	1.10958	26.5742	57.0293	1.38822	2.90438	0.125061	6.45371	8.22275	35.8842	33.1027	24.5889	44.1459	131.353	6.79986	28.4923	22.0582	52.1036	58.1885	159.944
Lung adenocarcinoma	14.134	16.096	28.1013	81.9255	2.69569	103.485	42.6194	1.66623	5.42265	3.64911	28.4515	10.6874	27.0954	18.3577	24.1973	16.7318	72.3118	8.02765	11.6054	9.96195	36.992	46.7391	792.67
Lung adenocarcinoma	14.8573	33.2059	39.0054	120.491	1.17181	197.497	64.8932	29.6688	5.84039	0.0803929	84.9788	2.15567	33.1474	19.245	9.61625	18.1509	75.7974	4.83113	17.3311	19.5726	24.4218	42.9983	296.589
Lung adenocarcinoma	15.7054	16.5161	31.9349	80.5678	6.30064	30.759	61.4839	0.117026	4.07125	1.16987	32.7018	17.0808	21.27	21.4256	55.8288	20.1906	99.9304	5.81833	11.5665	11.9592	38.5692	93.4639	379.258
Lung adenocarcinoma	18.1523	12.0124	37.0339	58.0139	4.45327	77.9498	41.2273	11.67	12.8021	1.42573	11.23	22.7752	16.3641	18.1925	56.8027	21.8965	77.3927	14.5167	13.6737	11.9572	44.4992	67.6352	294.186
Lung adenocarcinoma	7.69312	15.8726	12.5901	56.2911	0.937213	46.8286	49.9701	13.4575	1.39618	0.156997	86.3672	1.68814	18.3572	16.5638	13.906	9.21059	137.177	4.53115	12.578	11.2196	16.4264	98.5852	344.209
Lung adenocarcinoma	30.2768	29.5027	18.454	51.9224	0.403335	20.603	38.3985	4.61657	2.85102	0.904913	1.10883	2.50915	7.12589	111.827	21.1913	19.6529	117.549	6.70363	4.75352	6.80296	28.4484	91.1567	78.34
Lung adenocarcinoma	15.338	10.3928	43.591	42.7966	0.569157	53.7227	40.0636	0.0845317	0.547557	0.0219848	17.7583	11.9955	18.8565	13.2646	18.5221	30.2499	106.421	6.43445	12.8576	12.2037	30.1709	106.587	213.686
Lung adenocarcinoma	21.2085	14.5722	41.5707	91.6699	3.96904	119.311	63.1297	6.40611	5.11037	0.133969	50.2588	25.5785	23.304	66.8065	36.1761	20.1883	64.6942	6.56462	17.6281	19.8571	40.0358	76.9909	276.161
Lung adenocarcinoma	13.3547	12.7042	17.6481	60.0824	1.16415	75.489	39.1189	5.13466	3.29996	0.537704	12.795	6.05306	27.0509	30.9068	28.0634	15.6607	56.2231	6.0231	12.6279	8.14577	19.9203	65.3492	183.098
Lung adenocarcinoma	19.8169	16.9362	35.487	64.0926	8.53663	20.5966	91.2921	0.828492	3.98657	0.757519	45.3317	30.4256	32.1344	18.8357	33.7233	31.512	88.4058	7.90339	17.7065	20.3943	52.9128	36.225	242.589
Lung adenocarcinoma	8.67954	8.63607	23.2026	44.2242	1.85944	70.2351	25.4069	1.04567	1.55022	2.33797	102.264	2.99871	14.7648	9.22938	9.14544	22.9906	55.8195	5.11454	9.50837	7.95384	16.3095	111.105	37.7173
Lung adenocarcinoma	14.8641	18.1261	46.4401	61.0888	7.33505	127.943	67.6329	0.905906	2.36347	0.655515	98.7756	2.11507	9.07589	30.6802	21.4972	16.031	124.705	8.9342	15.8521	11.8718	36.3274	72.6251	383.986
Lung adenocarcinoma	18.7981	16.6249	12.058	74.6473	3.64497	36.6292	89.4646	3.47489	2.33075	0.137679	10.3338	8.66632	11.6685	33.8613	33.9684	18.5165	91.6502	7.47543	10.9286	13.3381	34.25	74.8838	150.96
Lung adenocarcinoma	25.335	13.3898	10.1626	28.8065	1.51497	19.0514	96.3484	5.2252	1.53189	0.337862	5.05387	2.76738	20.6149	40.9989	43.1551	16.2052	216.275	4.5635	13.4889	6.42834	44.1909	62.7639	295.184
Lung adenocarcinoma	19.3847	14.2672	23.6117	103.156	1.93468	78.6367	58.3195	2.24479	4.71037	0.0740052	33.8103	11.2688	11.1468	27.5003	143.689	19.8526	110.096	10.1395	16.2786	15.8507	54.9911	60.6407	997.865
Lung adenocarcinoma	20.271	16.9799	67.0969	76.7112	4.70817	211.546	45.4464	2.1703	4.41576	1.10128	119.077	10.4093	25.5959	13.0996	18.9819	27.2426	49.8425	28.6701	15.4226	19.719	39.6765	71.7051	73.6173
Lung adenocarcinoma	29.2758	29.0519	25.1875	138.15	5.65087	56.3626	41.2624	6.19904	2.93479	0.618447	51.5607	4.74783	24.6263	52.0127	15.0155	32.9244	50.5487	6.34041	17.8462	9.34686	22.5367	60.6594	300.753
Lung adenocarcinoma	11.6654	10.1938	28.2718	33.3489	63.8569	58.0488	57.553	1.02691	5.76762	0.0827717	18.6088	9.68437	12.548	13.0036	36.6002	16.2539	47.1295	6.47979	11.2843	6.47266	27.487	33.8136	332.276
Lung adenocarcinoma	19.3252	12.7668	39.4694	71.6596	1.59104	41.9432	25.5095	0.102309	1.54941	0.228909	44.6925	18.6558	11.7303	19.671	18.8053	20.9453	102.8	4.51123	9.04894	19.8527	23.5694	92.0878	82.4825
Lung adenocarcinoma	16.4506	19.427	77.9228	72.5222	3.69178	214.301	65.9176	5.1343	10.2336	1.72876	73.4681	13.4011	43.4813	20.768	41.1137	37.1231	56.2077	11.8581	12.8677	14.7529	62.3137	79.4496	507.693
Lung adenocarcinoma	13.5999	15.8762	29.9342	55.7063	0.524497	20.5527	48.5371	0.376374	2.38237	0.12689	38.5123	21.0157	5.26475	32.7812	19.9917	42.8444	118.671	7.5736	10.0691	11.9654	30.3868	135.945	78.1722
Lung adenocarcinoma	22.7842	22.3578	18.3214	112.951	1.0352	7.77124	48.7657	0.87571	1.89834	0.10458	50.8848	10.3618	14.6946	32.7849	17.8207	22.177	75.3902	5.44313	18.5676	22.4421	49.6988	59.229	477.813
Lung adenocarcinoma	16.5505	22.7252	12.9399	71.1107	0.566856	16.9104	51.7071	4.04985	0.692548	0.0413589	59.673	13.5792	19.2366	38.0616	29.1924	22.1945	135.881	7.8733	7.43799	15.9013	26.9925	73.7347	217.901
Lung adenocarcinoma	15.687	29.1515	12.7377	70.0399	0.729667	78.9996	37.2405	12.2456	3.75562	0.159714	2.68857	11.9891	12.5232	80.6395	29.1958	41.7453	167.796	4.11207	22.8291	18.5801	31.0068	85.4036	240.886
Lung adenocarcinoma	15.3032	11.7334	64.3002	73.2201	17.3691	33.2216	45.3092	7.43117	14.4556	1.73533	39.1463	35.2172	24.0119	22.1452	105.461	20.5059	48.0326	7.97664	18.5058	11.8585	37.2513	82.8525	442.031
Lung adenocarcinoma	29.2257	26.9372	22.0521	102.63	1.49717	49.474	93.57	13.0429	4.79574	9.51993	63.0085	2.45137	40.3717	58.948	16.4031	16.7316	90.4412	10.6077	18.0608	14.421	47.9508	61.194	172.375
Lung adenocarcinoma	7.11226	6.89121	13.6722	61.2558	4.34786	76.2759	18.7209	2.99103	1.64191	0.695143	4.268	4.54231	11.8588	11.0502	58.1964	14.1549	147.183	2.31881	10.0998	8.56326	18.6365	126.333	265.758
Lung adenocarcinoma	15.4687	12.0523	48.0803	61.5664	4.50782	54.4695	60.8742	3.7196	3.66541	0.258221	46.4333	10.2253	24.436	17.3801	31.6406	26.168	61.4483	6.36738	18.168	9.98358	36.6306	59.7796	108.845
Lung adenocarcinoma	33.0795	9.13398	56.43	61.9214	3.35277	96.6575	77.0233	10.0026	7.78765	2.50529	46.9011	44.4124	37.7194	18.5849	22.3272	56.3678	53.0945	13.0178	26.4254	23.9728	66.5852	60.9325	161.3
Lung adenocarcinoma	22.2721	23.3769	23.8869	92.9859	0.835713	18.4812	121.18	27.8042	7.04567	2.03426	6.98167	6.37548	13.8819	48.8673	27.3681	19.8485	103.574	6.8809	13.0364	10.2767	31.1765	86.9315	187.501
Lung adenocarcinoma	22.2898	14.4087	52.2486	56.4604	10.8188	74.0945	46.1746	1.71467	4.85744	0.964319	50.4206	21.8853	21.9608	17.8387	38.8977	32.8142	54.4126	3.35937	14.0389	16.488	43.6951	61.4521	195.625
Lung adenocarcinoma	14.9046	10.1369	29.9595	69.8591	2.99389	63.7452	21.4598	3.11599	2.29756	0.28514	33.775	7.71305	19.6533	73.2171	15.3957	13.4038	90.7953	6.30226	7.96618	5.83109	25.6926	96.4535	171.995
Lung adenocarcinoma	12.3352	12.3147	7.14872	25.1259	1.28524	10.4324	30.7961	3.73576	1.0746	0.0926301	12.7653	2.78502	1.48564	12.5045	9.97099	20.0645	145.345	4.80649	6.32908	4.38929	17.2663	128.946	118.934
Lung adenocarcinoma	28.9188	22.4331	20.3297	48.9364	1.26901	8.65577	92.1192	0.267005	6.54684	0.590257	2.07143	16.4675	24.4297	37.6911	74.843	44.7649	236.065	17.9972	19.2363	17.8651	37.4091	110.877	339.345
Lung adenocarcinoma	20.2037	13.6992	22.9224	60.106	5.79645	12.5219	53.4622	1.71277	2.72708	0.847688	45.6926	6.09199	15.4733	15.6867	7.84999	24.7046	101.561	11.8625	14.741	12.3743	42.9766	49.1341	289.955
Lung adenocarcinoma	20.3214	22.4587	20.8208	53.8751	2.74554	35.9141	67.4038	0.579001	2.1024	0.341925	26.8977	4.80989	10.2815	16.6708	17.674	25.2579	73.1662	5.95427	17.0185	10.7259	41.2507	92.4336	196.498
Lung adenocarcinoma	20.1291	17.158	31.2371	37.4551	2.20577	38.7295	44.3707	2.61458	3.73372	0.529469	18.9087	7.48086	13.9282	8.85875	38.5129	41.7866	101.141	9.3464	7.14944	8.77874	25.4849	146.792	297.932
Lung adenocarcinoma	16.9338	19.2882	24.6157	128.474	1.85526	48.9073	105.601	4.91953	3.75259	1.13482	28.9256	13.9625	26.7194	28.0339	62.8519	24.7594	101.38	7.37715	11.1943	18.725	80.7763	40.6104	825.226
Lung adenocarcinoma	17.7271	12.2631	18.9243	69.6782	0.849927	33.9944	88.0726	7.93768	5.66961	3.09661	34.3422	7.24886	25.9498	36.0154	48.5563	24.9914	137.107	7.17542	15.3402	16.222	39.4295	66.93	161.714
Lung adenocarcinoma	14.1053	10.0002	25.6023	37.7189	2.0242	38.654	62.5563	0.477894	2.91	5.35135	93.8597	1.56896	10.274	14.7337	4.52433	24.0035	83.0512	14.1478	10.3337	12.7952	45.5471	92.3666	72.7605
Lung adenocarcinoma	18.7801	11.3093	19.2341	106.603	17.5813	47.7356	75.1693	8.75814	3.13845	0.0935566	16.4655	14.9347	12.1084	75.4948	109.282	19.474	178.655	10.059	13.5959	16.997	56.0391	42.6305	467.85
Lung adenocarcinoma	10.4962	7.82038	15.3128	42.4687	16.1891	43.0542	20.4859	1.59113	0.889196	0.107987	27.804	6.37505	8.36686	21.7839	25.476	22.2724	246.25	3.20516	5.33074	5.83118	16.5763	152.655	617.687
Lung adenocarcinoma	25.9226	11.7953	41.8932	93.4172	2.3223	27.1422	89.8622	4.07454	3.90285	0.753507	41.8272	26.7802	38.0443	71.8678	44.9415	40.5146	179.597	8.87717	20.8939	20.0347	66.3808	57.9869	639.484
Lung adenocarcinoma	14.4313	16.8056	21.1372	68.4382	0.943259	93.4791	37.6733	5.02993	1.12259	5.32682	50.956	3.82889	27.7294	26.4664	23.7454	15.2668	124.118	7.87847	15.9903	8.5155	29.9749	67.8602	238.338
Lung adenocarcinoma	17.4692	15.9677	32.5049	94.1897	1.56528	29.4571	54.5082	1.9964	4.8634	0.137882	50.1298	31.0832	18.4314	33.2615	64.6064	26.3744	40.2804	14.7818	12.259	17.9721	30.948	29.1091	175.052
Lung adenocarcinoma	19.4974	11.7305	20.5828	53.9473	2.86002	43.3177	57.9377	0.277422	4.09389	0.0795786	10.2698	12.5149	12.3414	27.549	41.9065	18.7307	141.345	10.8483	16.5967	14.6911	52.2785	49.5167	338.992
Lung adenocarcinoma	6.02975	4.98119	16.0396	47.2737	0.785757	20.092	17.6659	1.82647	1.39677	1.60935	20.5796	4.71363	10.4856	17.9433	22.1455	6.72152	185.529	2.03209	10.049	6.41122	20.3455	82.2345	99.9235
Lung adenocarcinoma	20.2972	11.6465	12.7458	104.716	1.09541	84.2188	63.9669	5.59857	0.98456	0.130784	104.884	7.08562	15.3898	41.7047	33.4855	19.0623	29.1107	6.21253	23.2238	24.3282	44.4206	16.0242	364.319
Lung adenocarcinoma	13.6682	17.7569	17.7689	55.4909	1.02847	58.0666	37.4552	18.9292	5.9324	5.18691	9.23839	5.46724	12.1363	24.5386	48.7831	16.6055	115.691	4.27045	11.3523	12.4042	31.8631	47.4605	370.402
Lung adenocarcinoma	19.2568	20.6128	24.3592	63.8301	1.61349	36.6075	39.2806	4.88858	5.18561	0.19194	39.6083	13.2288	25.8266	26.0978	29.1408	26.0148	120.408	10.4662	14.7316	11.2501	44.9578	71.3733	490.617
Lung adenocarcinoma	9.3089	11.175	4.30301	42.9715	0.0728261	17.4568	23.9358	0.286029	0.668429	0.0239109	43.7962	6.94681	3.81271	7.20022	38.8283	28.1076	157.226	9.39912	3.27135	4.71189	10.4995	167.621	67.1991
Lung adenocarcinoma	19.5935	13.8872	60.5905	121.35	4.03312	55.7189	64.9119	3.93029	9.01251	0.110349	20.2333	24.1753	23.2791	28.6653	46.3388	27.4504	94.9588	6.24443	18.5649	17.2621	37.4849	69.4486	228.125
Lung adenocarcinoma	17.6057	26.1143	60.3435	81.828	8.5946	83.4167	45.8842	3.51506	4.84799	4.09674	55.433	24.4413	35.994	26.5526	43.1153	28.1091	102.945	6.00806	15.6601	15.4795	45.2532	66.8414	137.592
Lung adenocarcinoma	57.6998	30.8813	25.0744	70.6838	0.0606865	21.9977	100.639	9.85746	1.31775	0.0149438	25.1195	2.71941	58.3976	113.181	4.56728	22.4846	142.083	7.13151	17.2882	17.336	46.0365	60.1056	200.266
Lung adenocarcinoma	15.925	19.9644	17.7123	55.1706	1.15123	11.0876	34.0601	2.94544	4.05202	0.360536	14.2239	4.09738	8.62095	28.1931	8.71196	21.468	67.0473	10.5061	11.0736	7.96616	27.0013	67.8398	180.429
Lung adenocarcinoma	29.8711	17.8663	19.9211	67.6706	0.417999	17.2555	70.263	16.0829	2.42039	0.102931	3.68984	11.485	16.6441	50.7254	21.289	20.6462	199.088	10.0215	16.4709	11.2842	54.1172	61.7094	520.033
Lung adenocarcinoma	15.694	11.4397	42.2023	74.1362	5.09464	155.791	32.2553	5.65982	4.1336	0.884151	31.5886	21.4688	13.4195	12.3299	61.2651	19.5681	69.4192	5.40651	11.0556	14.64	31.3417	126.576	309.504
Lung adenocarcinoma	19.2624	9.96553	26.2741	85.0617	10.7637	60.2745	50.1772	3.97502	2.70097	0.22457	33.6241	14.1788	19.8633	18.9584	31.3255	22.4256	91.3346	3.40453	19.782	16.3748	29.758	53.3441	333.819
Lung adenocarcinoma	11.8594	5.92702	24.2044	63.8954	16.5916	94.5536	48.4758	2.80145	3.45138	0.164047	29.3696	19.8689	22.7052	18.1935	79.3459	17.0454	44.6742	6.37241	13.8487	8.58879	18.7657	70.2217	292.283
Lung adenocarcinoma	26.8329	19.9655	22.9128	62.2229	2.26484	26.9463	64.645	6.23598	6.17606	0.586425	17.6447	10.8607	16.3403	37.4331	53.2561	28.8526	151.522	9.89668	14.0202	14.1187	119.096	64.4719	332.638
Lung adenocarcinoma	19.9261	23.9325	32.3072	88.1884	1.61018	130.412	64.2841	4.34547	2.43952	0.323318	44.7377	28.0279	18.9263	26.7432	87.5735	20.2955	103.478	10.5665	10.5063	20.8526	37.6594	52.6383	222.137
Lung adenocarcinoma	19.0507	6.69624	17.5183	71.2251	4.81312	22.1854	51.3378	6.3933	5.13504	2.64054	13.4593	9.25539	14.0405	21.6482	88.6889	18.5434	63.3187	7.30023	16.6952	12.3961	41.7811	74.9372	884.405
Lung adenocarcinoma	20.673	12.2969	32.5472	62.0187	4.85193	103.09	45.3186	2.18995	5.69864	0.519209	19.4894	11.836	19.2219	16.243	19.475	30.3954	58.9367	5.83883	14.7866	10.2765	40.9316	52.7446	400.289
Lung adenocarcinoma	13.8428	16.149	61.8451	100.358	1.79615	111.108	51.1234	8.1117	5.47997	0.0445078	80.5149	13.0713	33.4106	10.6572	35.2264	16.2896	55.8135	10.9321	12.1194	6.76858	23.1539	94.604	353.309
Lung adenocarcinoma	22.7134	15.6534	19.5391	96.3204	10.377	69.0351	31.8733	0.488711	2.91625	0.167705	49.2635	9.72093	17.2586	40.9019	16.7662	19.1139	195.428	6.88472	14.6448	13.7902	44.6579	51.7462	633.98
Lung adenocarcinoma	18.6433	26.6363	27.6316	69.4417	0.766932	17.4951	76.7517	3.37289	4.26696	0.214303	6.54397	12.0166	21.2128	140.587	19.6121	25.5979	62.1179	11.047	17.3897	17.7325	52.5085	47.1966	104.202
Lung adenocarcinoma	10.4982	18.5595	13.8483	46.8757	1.92652	42.9235	27.7695	1.52231	4.07448	0.2372	19.2544	2.24717	19.481	34.106	8.87573	11.4812	47.7535	7.90472	10.4352	6.61919	21.363	46.9526	119.328
Lung adenocarcinoma	17.0267	19.8834	28.4003	54.7803	1.26445	59.1879	48.1818	3.93748	8.2304	0.299834	27.8276	6.22737	26.3282	27.2613	10.414	25.2225	60.0543	11.7576	13.1126	9.41292	31.7513	44.6065	433.135
Lung adenocarcinoma	15.3447	14.6062	18.1555	55.6543	1.12882	50.5124	47.4098	3.76214	2.0513	0.679477	19.3763	12.1575	10.8719	36.3327	52.8325	32.6588	83.8484	7.8041	14.6386	9.92273	36.4155	53.726	489.456
Lung adenocarcinoma	22.194	34.5398	12.2412	64.8679	0.821234	10.9033	45.6741	13.7512	1.84757	0.0703395	23.4115	1.27723	19.5053	64.9348	9.89711	18.8296	49.8742	3.92846	11.1367	8.30712	17.3183	79.7464	61.3323
Lung adenocarcinoma	18.8648	22.8323	34.3101	76.2805	9.29622	25.5492	90.6623	29.07	1.78157	1.94437	67.9387	3.61449	33.6127	26.9842	10.2476	28.1694	112.533	9.51065	18.7233	14.8225	24.301	94.185	176.04
Lung adenocarcinoma	18.949	21.5414	70.4757	49.8102	2.64264	141.006	35.3407	0.994816	2.79545	0.683865	112.076	1.55389	34.4781	7.6026	4.14075	38.3945	68.8528	22.252	17.2206	17.4646	39.8762	82.6233	178.108
Lung adenocarcinoma	22.5144	14.1056	16.399	94.4945	3.04139	36.0269	60.0656	3.98581	5.13373	0.347718	69.7366	3.48425	10.6937	23.7811	7.95891	18.8001	82.9986	14.7733	15.1033	14.2568	40.9544	76.911	290.344
Lung adenocarcinoma	10.6133	7.14194	15.3004	48.3165	2.31542	69.4207	26.0151	0.349142	1.76059	0.102946	15.0558	6.9208	7.38853	10.8743	29.7281	12.6227	43.914	6.86559	10.7041	5.23686	26.3246	64.2092	135.63
Lung adenocarcinoma	22.8136	14.7039	47.0614	107.365	14.9957	109.212	42.697	7.80557	3.29921	0.437772	37.4619	6.77984	16.548	12.9338	10.7207	21.605	65.9673	11.0662	19.336	20.4029	31.8057	73.4862	605.765
Lung adenocarcinoma	21.5877	14.4575	30.9963	71.4231	1.09992	95.1995	72.0812	6.04403	3.18014	0.326188	13.7355	19.1346	50.0409	35.144	47.8444	21.0777	49.4354	55.7492	13.0434	8.99586	27.3467	92.5069	333.621
Lung adenocarcinoma	12.3037	17.5724	9.45794	38.1952	1.34512	34.6517	34.2266	4.85379	2.67223	0.772874	8.32043	1.17675	4.65802	32.5575	6.25551	18.4292	125.508	5.09715	5.98491	4.6141	19.8897	104.756	125.365
Lung adenocarcinoma	15.6727	15.4857	58.9812	70.0485	4.78714	96.3256	51.0806	1.75714	6.46663	1.18642	20.8236	20.6665	28.5108	11.4006	38.278	23.1124	61.8189	7.25879	13.9568	6.87128	44.3295	66.7457	223.028
Lung adenocarcinoma	9.91795	14.0399	34.2438	58.1032	3.74855	147.198	23.6244	1.68113	2.53603	1.75457	98.4784	6.86884	22.4448	8.04542	19.2437	23.1447	83.1011	17.1068	15.9723	18.1653	44.7119	57.4629	134.383
Lung adenocarcinoma	25.9984	20.7515	53.6197	80.2088	4.78341	58.2721	42.3593	0.77691	9.13442	0.275532	37.2234	46.0885	37.351	16.6243	77.0288	25.1687	100.944	5.93274	16.9635	15.6711	68.6599	41.1948	348.562
Lung adenocarcinoma	28.0987	21.6108	36.1865	87.7114	2.62184	44.9846	104.961	5.93212	3.2902	0.475455	58.4513	33.4033	22.0775	38.975	38.5289	38.3289	99.4266	14.0449	18.2118	14.0265	45.3242	64.6584	389.987
Lung adenocarcinoma	24.2142	16.8865	31.5707	46.8634	2.25699	17.5711	60.0295	1.26293	5.05585	0.630881	50.2153	19.4365	19.3289	11.7043	72.9686	33.3347	93.8031	7.68239	20.8122	23.7375	36.1823	50.6624	430.009
Lung adenocarcinoma	14.2833	7.19315	20.1103	40.6675	1.58435	31.3261	42.3637	4.47279	2.71728	0.0730086	16.5127	10.4344	16.0305	27.4936	19.6717	16.8765	110.063	5.49816	10.1585	14.34	24.4363	55.8232	133.3
Lung adenocarcinoma	17.735	15.6598	15.4406	80.0791	1.30695	11.8193	31.8861	3.02248	2.37849	0.0373138	68.8776	4.67285	14.9484	30.1255	15.783	15.0336	56.3272	6.0258	9.86285	12.0489	33.0316	43.4035	109.079
Lung adenocarcinoma	14.9202	24.2889	29.4524	73.0601	3.17373	25.9351	49.6265	4.986	2.60064	0.0807773	110.535	23.7136	18.2841	60.016	25.2096	35.433	116.619	8.32788	10.0283	9.32686	27.8388	92.3568	683.41
Lung adenocarcinoma	16.9925	19.1889	44.5236	66.9626	0.967568	103.825	53.4073	2.61886	5.1711	0.216023	58.4935	22.8431	30.0389	20.4451	28.9739	23.3355	52.693	7.0849	13.1034	19.8945	52.9938	51.5564	732.678
Lung adenocarcinoma	22.3751	15.462	35.1582	92.8294	4.82854	103.326	36.4609	1.30574	3.3279	0.116952	12.0776	48.3816	26.1877	24.6993	28.73	19.6222	70.9425	7.13399	17.4707	33.0705	45.5665	53.3272	229.807
Lung adenocarcinoma	14.3913	12.6881	24.8782	39.8806	26.7585	14.6418	78.8529	2.40775	2.32656	0.407426	18.0789	3.28527	8.82802	8.52378	23.5801	27.1571	65.8351	12.0948	14.2085	10.0332	35.5302	82.5022	143.947
Lung adenocarcinoma	24.6029	23.9068	26.4881	54.4449	6.1087	23.9155	60.4031	1.60374	5.26534	1.77366	25.1085	6.09738	14.2991	21.2568	6.18858	34.3582	75.1269	12.0802	17.0298	13.9502	40.5283	45.1973	270.161
Lung adenocarcinoma	19.8997	14.9956	25.0897	107.975	3.49353	10.4795	85.1527	4.5397	2.25316	0.0344108	41.7787	3.30074	17.3407	19.7029	10.5566	27.8523	86.9822	9.7646	11.3122	9.22216	35.9406	59.9867	391.619
Lung adenocarcinoma	27.1474	11.4767	30.2903	35.5359	1.44915	31.2326	71.7246	8.68752	15.1618	1.81169	5.34386	10.2938	15.2621	28.5082	21.9709	38.0173	139.994	10.8294	25.2403	15.907	43.7448	86.7353	178.762
Lung adenocarcinoma	14.1301	28.423	28.7696	61.1086	2.05455	135.851	56.3334	5.30033	2.33908	4.73596	61.1619	3.6672	23.5635	27.7661	6.17959	17.8924	92.6166	7.13206	15.0452	14.0279	38.3008	50.2724	206.165
Lung adenocarcinoma	18.9143	24.0516	22.5932	48.0957	4.94594	76.9565	58.9083	7.27947	4.10748	1.35655	19.5253	8.87651	8.52048	32.63	36.4867	26.7525	187.315	7.17273	16.4001	12.418	73.5973	51.1698	278.841
Lung adenocarcinoma	25.0591	22.0367	15.6601	97.3182	1.54647	34.2313	44.4358	3.85039	1.29796	0.375524	31.7867	13.9048	11.8834	53.7181	60.7925	19.3326	86.8297	7.11211	12.703	62.48	32.7177	98.9941	347.24
Lung adenocarcinoma	17.7478	29.7538	9.38749	50.6986	2.33864	26.9611	63.5258	30.0105	4.88413	0.0825639	3.62946	7.62636	20.0127	59.6148	22.3678	18.6059	226.741	5.2862	19.0873	15.7001	27.3044	98.7533	82.8605
Lung adenocarcinoma	18.4824	37.4583	40.4716	99.5702	9.13618	140.693	21.6442	6.10794	1.59987	0.199575	53.6076	28.0099	11.7492	44.5346	70.7888	69.0197	197.02	6.94216	9.6132	69.923	24.7636	68.4714	129.734
Lung adenocarcinoma	24.7978	24.3003	33.6182	55.759	0.70206	47.2342	127.574	9.6335	11.5366	0.138304	12.5648	24.5783	28.3156	64.3401	32.4759	38.2596	121.864	15.3171	11.6072	13.6985	39.0545	59.9744	267.069
Lung adenocarcinoma	10.2983	11.86	20.9944	24.6751	0.303688	48.6367	41.1397	1.0678	3.9597	0.0886308	28.0036	12.7131	6.19589	6.57487	23.0761	32.1382	66.7296	11.4219	6.04154	5.12224	20.1007	108.766	390.745
Lung adenocarcinoma	26.8733	20.1689	48.8079	69.7221	5.04583	35.8847	69.2889	5.51433	11.3636	0.358538	14.0918	21.5954	16.6218	18.4449	114.214	29.8703	60.8715	12.9049	19.0247	20.6466	86.1316	56.7958	170.99
Lung adenocarcinoma	18.4287	13.3747	8.45653	22.7743	0.679587	4.18157	48.8369	3.30693	2.91136	0.23327	14.6969	6.48571	4.34245	7.84142	4.77245	43.0603	143.455	8.73525	5.29541	4.89594	17.7384	191.37	104.347
Lung adenocarcinoma	17.0821	10.158	28.9439	74.4421	3.7335	25.4073	46.3395	2.38944	2.57026	0.296351	52.3422	16.4465	24.4038	19.4082	39.2433	26.9811	72.5547	7.10709	18.3449	13.3018	33.4282	60.2522	384.893
Lung adenocarcinoma	20.2637	14.8611	16.6081	48.9531	2.9932	23.2143	61.9043	17.3868	3.24059	0.0834413	12.6198	9.06883	34.7692	61.3946	30.6667	25.5512	353.348	7.64141	18.8114	15.5811	33.3871	95.2187	308.383
Lung adenocarcinoma	13.8369	22.3338	20.4365	72.3237	0.398168	69.8164	56.2947	6.21806	1.36126	0.26146	23.6714	7.99007	42.1671	54.2004	41.1359	16.1209	144.3	8.90651	11.1548	10.737	28.0902	52.5583	203.761
Lung adenocarcinoma	23.3793	15.5473	16.1112	106.973	4.54404	16.8989	66.7712	2.38287	2.65649	0.172147	2.09457	12.2826	15.9856	23.9562	15.3372	38.0787	90.9127	7.05739	21.7628	21.5238	28.5687	126.241	326.885
Lung adenocarcinoma	17.1552	24.8954	13.7725	78.7292	8.65932	16.71	38.5522	19.8833	4.03568	0.283177	7.36229	10.2347	7.6933	45.4122	40.367	17.3036	332.569	5.63704	12.896	12.1551	37.7127	72.5894	159.093
Lung adenocarcinoma	18.9133	23.3085	40.5689	65.4061	2.61217	157.86	51.074	6.78772	10.2731	0.67004	99.5774	5.44324	17.9044	20.0368	8.94867	30.3623	54.2138	18.5166	11.4864	12.2714	38.671	49.5486	256.083
Lung adenocarcinoma	13.6683	14.9003	19.7733	80.4147	10.2755	23.67	84.1277	10.5401	1.48882	1.84526	22.9027	13.5051	17.4622	50.6161	69.764	17.2142	163.076	7.79218	25.786	9.07968	23.6982	162.55	239.134
Lung adenocarcinoma	15.3302	13.0181	15.4644	32.1358	1.98356	8.04343	88.7332	0.467432	1.17911	0.0542716	8.46939	3.67621	10.6268	12.8832	32.6357	27.0182	138.602	8.09489	6.31265	6.08053	26.6746	111.309	496.914
Lung adenocarcinoma	13.3292	20.2271	25.3801	95.5102	0.713046	53.6044	36.6076	0.21124	1.98184	0.159197	16.2311	22.8115	22.0196	20.6245	99.1791	25.2629	53.7239	4.8473	11.3271	13.9969	31.6294	33.4048	721.097
Lung adenocarcinoma	26.0227	17.4323	55.4067	77.9989	2.15284	51.5048	62.2484	6.40393	8.46565	1.93512	28.0887	35.1563	29.396	17.4784	32.5149	27.8703	64.0834	2.7594	15.7637	17.8014	94.935	61.7862	218.478
Lung adenocarcinoma	29.2476	14.1501	42.0482	88.9802	2.61469	40.9618	103.982	8.9751	2.84285	0.400272	47.272	25.0103	19.8028	43.9669	35.9351	41.4834	94.3965	6.9544	11.7251	27.2923	31.6467	90.8815	304.436
Lung adenocarcinoma	16.5485	14.8184	33.2458	60.4907	3.03169	128.96	36.0542	1.42488	6.85406	0.174517	51.8952	10.5935	22.9146	11.156	54.545	30.182	29.1253	10.8482	12.8334	10.9838	43.1066	37.6925	335.472
Lung adenocarcinoma	21.1395	24.2547	15.8877	62.8746	0.422716	16.2822	54.8937	7.7264	2.24705	3.15951	40.7083	4.73737	17.9103	37.8993	7.31609	28.5478	106.429	6.95009	17.6899	15.3116	33.6964	48.4196	129.299
Lung adenocarcinoma	17.8526	14.7643	34.2431	67.8698	2.37025	71.9076	74.2349	0.714494	1.86661	0.615456	68.2845	9.84228	24.3671	23.5115	12.6359	26.0589	91.8431	12.1996	12.8654	11.298	71.8942	48.2473	253.213
Lung adenocarcinoma	25.6819	21.912	25.2772	99.4107	12.2438	75.3078	44.3487	3.53671	6.87303	0.553904	40.2659	6.9073	20.4713	31.7791	21.8073	25.7094	92.8452	15.761	16.4076	16.7938	39.7338	73.5157	478.339
Lung adenocarcinoma	33.7757	36.0555	56.419	68.475	2.97318	96.0312	82.0703	10.3227	9.06252	1.76418	70.0555	24.0534	53.5549	24.9141	7.28409	72.7588	73.0414	14.9094	27.0192	32.54	70.9738	52.8986	1340.04
Lung adenocarcinoma	15.7089	24.4553	24.3919	33.4067	1.32249	80.1414	64.2634	2.81096	1.83058	0.332045	48.7485	3.35744	20.447	55.9869	15.5833	20.1319	140.285	5.00191	12.916	9.63617	29.8254	63.5143	222.244
Lung adenocarcinoma	17.8288	16.5558	16.5428	72.244	4.24319	9.93071	37.1598	17.1358	3.31536	0.618564	59.4315	2.17115	24.6136	43.2134	30.8883	14.075	291.436	11.1805	31.1728	9.60614	36.1778	67.7943	197.798
Lung adenocarcinoma	19.0136	21.0823	22.0885	48.4637	2.01144	24.7394	41.0756	3.84741	3.83541	2.38148	40.515	7.72593	11.6247	17.1387	13.156	22.3324	131.843	6.17825	16.2393	14.4909	29.9766	44.9742	247.541
Lung adenocarcinoma	18.0346	15.8528	42.1274	47.3014	11.5118	43.7036	40.3009	1.77761	6.59428	4.67341	34.6232	16.6158	13.1256	11.858	9.50069	30.5226	51.6274	7.66217	11.9317	9.75531	37.3519	62.6616	266.714
Lung adenocarcinoma	18.2691	13.9298	24.1869	56.1849	2.40045	31.6178	48.281	3.31814	4.65113	0.127376	21.2351	11.775	21.445	31.6347	36.3452	32.3011	85.322	7.74777	14.3113	10.6267	46.0218	91.9728	449.706
Lung adenocarcinoma	19.9299	16.4601	23.6932	53.5025	5.17277	8.8401	152.535	5.10283	4.74779	0.324234	21.7999	8.78852	14.0754	15.7126	57.2136	20.0315	167.231	13.6208	14.9508	9.3417	33.748	89.3347	331.156
Lung adenocarcinoma	18.2416	11.2862	14.5254	77.6571	4.36252	11.5849	24.0052	1.51526	1.05573	0.0909423	2.92694	3.16356	12.3028	50.7475	8.92838	25.5098	96.2347	9.74221	17.4432	6.64627	38.3369	49.2955	173.332
Lung adenocarcinoma	17.247	8.05865	109.87	63.5589	2.13389	65.4225	35.4319	4.49162	2.58515	0.920003	73.7192	64.1791	33.2022	36.8891	134.379	17.7307	43.3261	11.262	15.0776	14.623	28.4912	36.3302	187.298
Lung adenocarcinoma	12.5569	32.971	13.9477	81.5783	0.597913	10.1509	33.8115	4.60801	0.434086	4.41001	39.1311	0.224174	11.7728	39.5049	8.51464	11.9827	99.6059	3.68911	12.3445	7.46645	21.2812	35.1877	349.626
Lung adenocarcinoma	16.0262	10.8556	24.2023	86.9843	3.00469	49.6862	41.088	2.41209	2.61973	1.51773	37.5491	3.84928	17.3394	17.5556	13.6534	26.7892	110.772	4.59898	17.628	13.1391	59.6628	57.0039	504.947
Lung adenocarcinoma	14.3408	11.3135	5.32051	22.3932	1.37481	10.8873	47.6739	7.00778	5.3906	0.0147192	10.6301	3.0562	7.75963	22.2022	2.17292	19.1565	49.0633	5.47113	5.97022	14.8709	38.5267	21.885	121.942
Lung adenocarcinoma	17.8654	20.1371	31.6851	46.7553	1.82935	74.4346	52.5754	8.04776	2.92799	0.101802	61.5491	12.1158	54.7891	26.5827	20.9224	27.3254	37.7232	8.07116	19.6664	8.69128	29.9549	41.714	176.573
Lung adenocarcinoma	22.4882	15.462	22.6094	47.6978	2.9533	28.6481	58.5015	1.74896	4.84024	0.290188	28.5688	10.586	14.3623	12.8578	33.1088	32.101	86.3728	16.673	13.4062	14.0244	52.0593	89.6395	473.499
Lung adenocarcinoma	12.1194	9.51632	72.1682	51.5552	1.2855	152.933	40.2768	0.504886	6.35079	1.28027	54.2698	7.51395	32.6888	11.4108	7.59372	29.4181	77.7758	11.7561	11.957	9.32679	32.4936	72.3985	742.72
Lung adenocarcinoma	19.6581	8.66541	32.1357	28.0916	3.77647	22.2043	117.067	1.0525	3.76405	0.426859	23.663	15.9592	62.1824	6.85249	9.00214	29.0006	38.7324	3.42022	14.1063	18.1494	26.8117	23.644	250.054
Lung adenocarcinoma	28.4511	20.4593	38.4352	66.6743	5.52189	37.9844	144.871	11.7031	4.85836	0.820979	4.60073	31.7997	13.692	50.8648	53.1025	25.1707	188.861	10.276	26.0959	18.8095	56.9847	43.4333	182.525
Lung adenocarcinoma	21.2259	12.0208	16.3005	51.5693	4.89265	40.8617	56.214	7.33762	3.32289	0.347956	19.5934	8.04198	8.93718	54.7699	65.533	20.2079	78.0838	9.2784	19.7991	10.0961	40.1323	63.5538	290.788
Lung adenocarcinoma	20.6241	22.443	12.1179	84.711	1.2334	26.036	77.5812	15.2075	4.9433	8.76993	0.615912	22.2098	15.0725	90.5405	34.3719	16.0587	113.423	5.93699	19.2532	15.3756	57.2377	121.649	251.258
Lung adenocarcinoma	12.6581	7.45063	15.3601	14.8687	1.57214	16.4675	47.9	7.25082	4.82548	0.248704	18.8526	5.22357	11.0536	11.2477	1.28264	22.6174	37.4428	4.76425	8.82699	12.1105	37.2267	28.8493	55.6095
Lung adenocarcinoma	24.1631	17.6157	29.4973	35.794	2.41372	12.5761	87.8626	8.46266	11.3418	2.97669	16.9181	35.3077	26.1082	26.5747	10.8008	35.4175	89.1781	11.6452	11.9703	25.3049	51.8229	31.8669	186.521
Lung adenocarcinoma	17.0006	13.1553	18.292	63.2647	16.7313	9.65618	72.4451	4.6506	3.01708	0.11971	26.3537	13.436	15.4896	25.5668	25.2657	26.1014	103.786	7.5488	18.1721	10.4881	36.5763	66.8386	746.076
Lung adenocarcinoma	26.9884	39.5213	19.4663	93.427	3.1573	17.8417	21.6039	7.39406	1.36481	0.225355	161.702	6.73579	25.4198	105.223	24.7326	29.7746	132.272	5.68141	22.238	24.1092	52.1335	47.6174	593.649
Lung adenocarcinoma	28.1916	12.8605	16.585	74.0906	22.4964	40.0298	41.8795	0.383599	2.68934	0.459634	29.4016	13.5824	11.3	28.3171	62.7249	31.9343	217.598	11.5232	12.1387	25.3292	65.8464	49.5025	411.762
Lung adenocarcinoma	20.1217	43.4859	21.9121	45.9563	0.812008	26.3408	232.682	10.3996	5.66311	0.347746	16.6698	10.0756	33.5124	48.3259	27.0316	23.3275	283.337	9.85132	13.5837	12.6751	31.6559	45.4837	204.993
Lung adenocarcinoma	18.0661	13.9328	34.1263	61.0542	1.7202	100.464	46.1935	1.78716	4.38947	4.54078	13.3888	16.6235	17.8351	15.4211	37.8408	25.9301	75.3129	5.04557	12.9379	10.5285	41.2061	56.7226	492.311
Lung adenocarcinoma	28.9528	24.3695	17.6918	38.3787	1.4999	52.091	81.094	9.80174	3.70446	0.515635	88.5214	4.02052	25.0483	29.6841	5.51259	26.9361	130.533	10.9878	26.7709	22.8513	56.7526	38.5482	126.311
Lung adenocarcinoma	17.3432	8.05075	20.5687	85.5658	1.18851	59.8647	28.6819	3.31942	1.70015	0.101169	28.3176	11.296	30.295	10.6975	49.0554	19.1619	111.34	3.62716	14.4212	10.9836	79.1129	135.298	453.417
Lung adenocarcinoma	15.1724	12.6341	18.4369	31.5878	1.40483	7.1759	48.565	1.33705	3.50637	0.0797214	21.6975	5.11824	5.32091	6.8996	5.16201	35.6361	109.732	11.8633	6.71433	6.83498	27.2633	119.439	109.144
Lung adenocarcinoma	12.2637	7.30603	25.2057	74.5169	1.97717	34.7852	28.4791	0.78542	3.94613	0.493364	10.2325	16.4667	13.2363	12.1783	73.5365	14.2949	89.0962	4.4988	14.0283	9.42228	35.412	99.634	288.67
Lung adenocarcinoma	11.7143	13.2907	8.92401	39.5266	8.10148	24.5972	53.174	7.67568	1.20657	0.0785639	22.7833	3.62844	3.55317	17.5212	13.8244	15.0172	172.467	4.96128	8.20391	6.48864	25.169	120.56	313.168
Lung adenocarcinoma	17.8597	18.2061	22.6269	55.8564	1.55364	44.1166	53.794	5.14514	7.72535	0.913443	29.5198	4.79046	25.8095	61.6602	9.93291	20.6122	69.4354	9.96352	12.336	9.47013	31.9481	30.0265	461.187
Lung adenocarcinoma	14.4407	14.2661	29.9116	59.8836	2.58044	17.707	38.5017	6.0949	4.87635	2.51437	18.0856	19.1762	15.0939	29.33	36.5005	16.6186	180.434	7.85277	11.1381	17.7059	34.005	68.7097	260.108
Lung adenocarcinoma	14.7985	17.1955	22.1684	64.7322	0.913446	79.6243	58.3676	6.4978	1.42384	0.495504	66.1037	3.04202	56.1391	41.0785	19.0842	23.4868	124.754	8.12554	12.7275	9.10165	29.78	75.3935	232.199
Lung adenocarcinoma	23.4716	9.81552	42.0303	21.8293	0.991872	8.90774	58.5883	5.4145	16.291	0.400812	14.0562	22.8069	20.3823	8.65571	2.14953	30.8046	74.6931	8.80889	9.06841	18.7274	55.738	22.5809	44.9591
Lung adenocarcinoma	20.1705	20.6891	75.1102	66.6499	6.17392	78.2684	51.617	5.16667	10.0694	9.12184	29.7831	13.0895	26.9237	14.4699	26.698	36.4908	41.6864	15.2434	21.0787	15.7262	47.5056	50.2722	146.653
Lung adenocarcinoma	33.0077	15.4198	21.0977	62.6885	4.88328	46.4157	47.0094	6.09023	5.79537	0.270603	7.22229	12.0811	13.3409	47.7316	31.7865	30.9027	141.589	8.40229	18.1514	17.0291	43.4537	52.7129	444.125
Lung adenocarcinoma	20.315	26.4041	17.4504	57.8805	0.685325	21.9035	43.7997	6.96753	2.72716	0.0450024	30.7575	3.96143	36.9671	42.0885	18.9443	24.1345	153.202	5.68988	16.1212	15.1432	31.3439	80.7771	252.686
Lung adenocarcinoma	30.9657	27.4824	26.7599	47.7096	7.29351	54.7464	50.4262	4.82884	8.2732	0.53595	12.0486	17.9467	19.768	56.9961	12.1914	29.172	106.08	9.82132	17.4479	16.0863	44.8689	41.4905	296.721
Lung adenocarcinoma	18.1023	15.0284	16.3477	66.2285	2.64003	72.051	40.7778	5.86825	3.24139	0.201857	33.518	5.72297	29.7748	23.6457	17.8302	31.7753	57.6441	5.75679	18.7193	19.2968	48.5794	35.2477	282.318
Lung adenocarcinoma	19.6565	13.152	41.9653	19.7878	2.49512	37.861	60.5447	2.2378	11.2705	0.444004	12.6161	17.4698	22.9987	12.3399	3.54848	31.4034	43.0625	6.10838	9.30553	15.9098	36.146	22.1135	95.5866
Lung adenocarcinoma	14.4963	10.5885	93.0228	52.7579	2.3528	179.732	48.1369	3.91081	5.04094	3.85038	63.3116	27.058	44.0537	23.0416	9.98118	24.9446	84.4147	4.11356	19.2212	24.8715	36.6164	57.8825	134.954
Lung adenocarcinoma	25.3694	13.7315	22.2881	80.9872	9.30486	43.6551	46.3921	3.09293	3.20041	1.22395	34.0436	10.1688	19.7848	21.1142	27.8764	35.0699	130.612	9.99081	19.0232	22.9077	63.9252	50.3714	459.559
Lung adenocarcinoma	22.1029	19.9574	18.2964	65.4918	1.67823	42.5467	55.7764	12.0812	3.74328	3.03056	29.0102	9.81811	15.9501	21.9903	38.9275	34.2568	140.852	10.5981	15.6576	19.2679	65.1417	64.7098	448.459
Lung adenocarcinoma	18.0946	9.55547	19.7778	43.9863	1.60553	22.2543	57.5694	1.2262	3.41429	0.967737	10.66	13.8081	8.87699	12.4383	47.6388	25.0396	66.2158	5.4525	14.72	17.3734	40.064	36.9734	217.235
Lung adenocarcinoma	16.0438	11.1532	14.3673	54.8044	0.398415	34.1634	69.711	6.3784	3.59137	0.101742	14.239	6.83321	15.5678	37.1145	50.0375	17.7745	178.591	5.34722	21.6911	12.2903	43.8674	43.3261	217.221
Lung adenocarcinoma	26.7686	18.3917	6.29754	18.9393	0.126683	1.16794	57.3724	10.2567	6.2888	0.244363	7.48514	4.49461	5.46005	12.8049	1.11532	37.0999	81.0917	14.7239	5.82883	23.2921	38.6889	35.2542	58.04
Lung adenocarcinoma	27.16	24.2514	27.8318	63.4499	4.80997	57.9291	77.3945	10.4469	6.86257	1.07831	20.3417	20.5569	16.128	36.4896	47.1209	47.5468	93.9032	12.1133	14.6784	17.5924	44.4547	49.9872	265.82
Lung adenocarcinoma	19.2435	14.8261	40.1224	58.0764	2.57652	122.664	59.9949	2.69755	5.32803	0.414514	53.6161	10.8594	25.2359	21.5597	19.6105	29.3056	63.7136	6.55012	14.7964	14.8653	44.8372	61.8481	187.305
Lung adenocarcinoma	7.8694	9.35908	4.05674	8.4734	0.481698	2.78097	21.4247	8.0591	0.925374	2.21785	2.19428	0.570583	4.28831	12.3205	0.496307	8.94601	82.5032	2.75348	3.84606	8.1067	11.5057	25.6584	24.6665
Lung adenocarcinoma	20.3007	10.1222	36.0464	109.533	0.79626	144.984	48.77	3.2167	5.64925	2.22788	32.1219	23.3005	15.7258	18.2697	120.03	33.235	61.9572	6.4834	18.5461	16.0719	61.1457	56.1663	452.183
Lung adenocarcinoma	20.2863	11.8454	27.4063	113.365	6.11471	31.528	65.8584	10.5634	3.12237	0.0352216	16.5892	15.4328	13.4839	25.8961	42.3482	15.6933	168.147	7.35791	13.4603	13.2976	52.7886	74.7838	496.063
Lung adenocarcinoma	22.5484	19.6328	37.8258	72.9811	3.3674	64.081	58.0343	6.2745	3.71208	0.3214	14.9964	11.2812	33.3311	25.6225	25.7101	27.5261	94.6687	8.9644	16.0164	13.8062	36.1261	64.7613	483.052
Lung adenocarcinoma	16.4206	11.4176	43.8926	54.1171	1.34826	83.2072	19.5117	0.64423	2.88543	2.07057	69.835	22.5416	19.0988	11.9114	6.07711	30.1879	107.151	3.42088	13.1511	13.6818	29.6655	84.8675	28.3766
Lung adenocarcinoma	21.3303	14.9361	27.6356	45.1406	3.73601	40.4201	41.824	2.81944	3.93963	1.18595	6.19724	9.67949	8.68338	9.78476	28.8841	41.9712	77.0113	5.13136	13.3385	11.3344	38.8109	76.855	268.903
Lung adenocarcinoma	15.2253	11.8034	43.0315	60.7475	1.4946	65.2913	33.8934	3.74381	3.73343	2.25399	48.4974	9.09112	19.8819	15.2605	19.209	44.0364	97.4724	5.43195	13.6611	11.0752	36.9606	106.848	210.218
Lung adenocarcinoma	18.9121	11.5678	10.0618	32.1911	2.38458	17.6536	41.1894	5.06359	4.13978	0.180676	12.1381	5.12612	11.8115	28.9654	2.214	21.2264	51.4343	5.85048	7.95941	13.683	32.2238	29.0024	155.451
Lung adenocarcinoma	31.466	21.6124	36.9066	88.379	2.33601	96.0041	147.069	6.22436	4.33532	8.89368	30.7952	16.4842	28.5396	49.8483	8.80806	32.2661	70.0215	6.0036	17.6795	19.7869	69.0092	34.8255	489.769
Lung adenocarcinoma	15.087	12.42	29.4715	45.2614	1.74964	17.3326	30.1415	1.99296	3.45481	0.22034	19.7921	24.5275	11.2712	13.3617	7.56922	25.0977	66.7534	6.83377	7.69238	8.175	32.1142	56.0444	99.59
Lung adenocarcinoma	17.8344	14.6691	15.1396	57.8635	4.72309	33.734	43.8802	3.63937	5.43094	0.310145	15.2388	9.98458	11.7428	21.4925	16.3745	26.617	129.08	11.3512	9.62929	8.03658	29.8292	67.6629	221.461
Lung adenocarcinoma	25.8602	7.00626	17.818	27.0685	0.205843	13.9852	47.5133	0.678115	6.68686	1.01859	5.21433	10.5302	7.62127	6.99512	3.57438	29.3869	79.6458	7.93693	12.8195	24.386	42.1904	37.1657	69.842
Lung adenocarcinoma	15.6305	8.868	19.3027	80.3682	6.38546	50.5071	25.3705	9.10773	1.59408	0.0735625	30.995	4.21415	8.91284	26.9518	20.5209	24.0717	112.491	6.84453	11.069	13.2716	32.0699	53.5086	354.906
Lung adenocarcinoma	25.2353	30.3602	20.8273	54.1126	1.6154	6.11931	60.5165	7.15334	5.22423	0.214193	10.809	30.9214	17.895	119.045	17.9981	30.2647	138.057	5.97772	17.9437	11.3694	35.7833	46.8244	93.1085
Lung adenocarcinoma	33.005	19.3634	31.0583	110.179	2.74296	30.2363	54.4609	4.26575	9.30602	0.753756	38.4983	20.2403	27.2499	49.4123	31.3972	38.1539	69.3881	13.3585	20.4441	15.246	69.8132	50.0101	301.773
Lung adenocarcinoma	10.7778	15.4199	29.4994	45.8817	1.04368	128.374	55.8358	8.80138	2.59414	0.137068	48.2035	4.15942	25.7352	23.8103	8.59578	26.336	103.677	3.71362	14.6859	9.43046	29.3179	33.9603	208.611
Lung adenocarcinoma	17.3191	10.7687	37.8112	70.3104	1.94502	62.3902	35.4632	2.66825	5.79598	0.255442	19.8514	22.3472	14.8513	11.317	56.5645	22.9402	93.9275	5.64588	15.0737	13.6302	57.1633	55.7617	414.43
Lung adenocarcinoma	15.2568	18.6877	12.6636	32.208	2.75765	13.3413	58.7745	2.53238	3.29591	1.3608	11.3887	4.20637	8.39832	8.0988	24.6908	36.8653	130.137	10.3745	5.92081	10.2357	29.6767	184.114	360.261
Lung adenocarcinoma	19.8303	14.731	20.0138	41.8276	4.68397	24.0076	44.7522	2.07743	2.88533	0.427189	3.39172	8.16645	16.2903	36.5391	39.7386	29.6044	209.409	5.32575	14.4447	15.0085	44.688	68.9803	381.176
Lung adenocarcinoma	20.3324	7.79189	15.5426	92.2008	12.9636	46.838	29.6462	18.1697	0.938029	0.071938	29.4588	8.59004	9.21348	16.9782	45.3417	17.585	283.135	17.0968	16.4151	11.5169	49.0735	60.2113	1349.74
Lung adenocarcinoma	13.4844	18.7782	17.533	56.0898	3.29262	69.0767	28.912	2.82725	4.9795	0.0855269	9.8773	3.79608	14.2563	24.7243	19.6017	22.9431	97.4114	8.31265	7.65586	9.48751	35.4355	47.2754	518.4
Lung adenocarcinoma	15.1267	42.6521	16.2158	52.19	0.799655	20.3256	112.036	12.0543	1.96488	0.116689	41.3419	10.2833	24.7364	87.8773	17.0916	47.7248	101.926	6.87759	20.3084	14.4867	40.2018	67.8362	318.17
Lung adenocarcinoma	23.2101	9.64085	49.6375	84.8123	2.09814	163.863	59.6819	10.2258	1.93428	0.46969	97.0054	7.3606	19.2913	27.4743	66.9544	35.4833	95.7324	12.2454	20.5042	43.853	74.0434	31.8094	96.8584
Lung adenocarcinoma	23.9279	11.7499	26.6124	62.5091	2.76206	23.3039	52.6933	5.16703	3.8267	2.64457	23.0444	6.07059	26.7114	21.1623	38.4605	27.8208	86.2974	5.49783	15.0742	11.7431	40.3528	60.4033	315.439
Lung adenocarcinoma	34.137	35.6574	15.7014	114.81	0.411899	12.8695	46.3503	4.83867	6.28584	0.0071178	11.4989	20.8198	18.9305	79.5782	29.9714	25.1591	148.343	5.98832	15.6705	10.5923	63.2849	126.885	168.007
Lung adenocarcinoma	23.9555	13.5946	9.2417	41.2717	2.92819	22.6023	39.2519	3.59019	0.899077	0.198267	12.2866	2.96812	3.78249	37.2479	19.3502	18.2029	131.73	8.63098	11.0192	10.3104	23.559	154.342	121.055
Normal lung	20.8106	14.587	72.5979	65.1043	9.10502	217.865	44.3053	1.8755	9.09687	1.48789	15.0016	46.4908	43.9957	12.084	49.6386	30.669	54.3718	4.14603	13.3633	9.67271	38.1002	59.575	289.139
Normal lung	19.5837	19.4483	66.5883	50.4557	51.7393	169.734	42.2779	0.971181	7.21455	0.947182	32.5374	35.5887	18.9533	10.0135	21.5868	32.3336	57.2036	5.24108	14.439	11.4762	43.0598	61.1879	191.388
Normal lung	22.13	25.8418	87.8199	59.2342	23.1757	133.958	53.7133	5.11169	10.8756	0.540519	38.9534	24.6157	37.077	8.45198	18.1933	46.9128	50.1167	9.12937	19.5069	14.9428	45.3857	68.3346	201.273
Normal lung	12.3695	21.9182	77.8523	53.1762	13.9843	263.898	29.5923	1.50561	7.35781	1.07444	19.7024	12.5626	36.7224	9.26939	6.64197	23.6501	52.4072	9.70335	11.0638	9.08832	35.3415	47.5699	474.578
Normal lung	15.8199	29.5101	60.859	73.7292	9.31448	118.922	41.3719	2.29578	8.88939	2.53395	16.959	12.9084	30.6023	7.61623	11.1481	34.3758	89.3129	9.68739	10.9618	10.8745	48.9869	64.4722	421.721
Normal lung	15.7319	30.8626	67.3947	64.8287	7.4008	188.729	43.3805	1.54177	7.87457	1.08059	13.8862	2.97909	16.4658	10.0001	14.421	29.6168	54.0728	18.0992	11.327	10.9979	43.9216	54.339	347.363
Normal lung	20.7909	34.1996	113.219	68.2886	24.1826	192.75	53.9402	3.61979	13.2677	1.20883	32.6084	21.9121	60.0026	8.19751	13.7357	47.0479	68.0767	12.1837	15.3803	14.0912	48.0032	64.9371	403.11
Normal lung	28.1513	25.8856	80.4772	59.9861	11.1049	178.139	57.2009	3.11293	17.6153	3.66024	37.1295	45.3277	30.8461	10.8751	25.4267	48.7437	58.4323	6.39269	17.2013	16.9477	54.6514	53.0715	402.918
Normal lung	17.7658	14.2535	44.2018	50.1029	8.65363	65.7476	36.8342	1.77662	4.28269	1.6251	17.3865	24.3937	14.6043	11.195	23.0497	30.8263	66.8144	7.12079	11.9875	9.94296	35.573	71.006	180.509
Normal lung	19.8438	37.3299	95.7055	60.4555	15.2039	110.261	43.6642	1.63194	9.18916	1.78453	23.1896	19.248	39.249	6.63895	16.3538	42.6035	66.8131	5.60515	11.8915	12.7227	45.6401	61.7496	495.1
Normal lung	19.1225	25.8315	49.5609	50.1336	8.56455	42.9362	45.3114	4.01118	7.71191	1.61303	39.2283	7.1577	15.8421	7.05015	5.11059	47.6571	63.8491	19.0178	15.0135	12.4223	37.5712	78.6745	170.346
Normal lung	22.3226	17.1262	57.5686	46.5701	11.9463	166.588	48.1368	2.12914	10.5954	1.76437	33.7942	22.9191	21.7486	7.89788	10.8944	35.6211	55.4615	10.8184	13.5622	12.7491	38.4184	65.0848	261.832
Normal lung	21.6609	63.1542	85.7284	63.3245	9.40903	96.7571	53.4177	2.4529	10.507	3.71087	14.491	15.5703	58.0718	7.91845	30.5996	34.86	93.8793	12.3425	11.966	15.2218	58.2941	43.1796	1078.46
Normal lung	33.4974	41.9882	71.4004	58.244	9.88996	155.009	77.25	2.46464	16.093	1.79226	18.1739	29.4893	51.1972	8.13371	12.2564	55.5691	98.0071	7.81741	14.5258	16.9184	51.3825	54.024	714.263
Normal lung	15.0451	18.5689	53.7506	44.4129	6.53962	89.2992	31.8628	1.191	3.59161	1.061	10.9892	12.1894	30.9339	6.15074	19.9557	33.4298	95.1895	4.23051	6.94282	6.66709	26.8249	93.2424	313.964
Normal lung	27.4798	26.7893	51.3833	51.9707	12.5549	159.696	56.539	1.91854	16.2885	1.71638	13.1863	7.89704	23.0153	11.3178	9.5407	50.1092	72.7493	23.1508	16.2213	18.1027	44.8324	59.0004	174.46
Normal lung	18.3966	27.176	40.2987	28.4813	7.46396	47.1213	42.8674	2.04811	5.73599	0.767557	15.8544	8.87054	9.54397	6.03695	6.17533	63.8595	97.8086	5.10329	7.79245	9.18465	31.0438	138.607	110.885
Normal lung	19.3003	25.5147	54.1797	53.6244	17.4206	33.2042	38.771	2.2718	7.88439	0.631875	33.3038	7.89094	13.3674	11.7557	8.54628	38.4191	42.3811	16.2302	15.4721	12.2789	43.3535	54.3963	178.354
Normal lung	16.8659	16.061	27.3664	24.699	4.10522	22.0539	34.7165	2.10541	5.34609	0.947716	16.3007	8.94102	5.08132	5.03412	9.655	54.9326	76.8622	4.29446	6.73503	8.52644	25.6969	146.854	56.8014
Normal lung	15.4772	22.4906	30.1496	31.0787	6.48995	48.8694	32.8677	0.514749	4.51482	1.81846	20.8429	5.05997	8.16848	7.76103	4.5934	31.2597	74.2297	12.3289	7.87973	8.251	29.1241	74.6434	114.333
Normal lung	22.2921	22.6345	49.9637	54.8157	14.7857	98.1956	51.4467	3.75979	11.9032	2.00641	45.2045	17.8612	18.4941	8.68712	7.62033	40.4462	50.8184	14.4368	14.7671	14.5648	37.6977	57.0499	259.437
Normal lung	29.1122	30.8223	53.5253	56.6618	11.8405	76.0632	56.9379	2.92705	17.1094	1.40584	27.6343	8.15424	13.9246	10.8309	18.1165	53.6006	55.4418	24.0356	20.6389	20.5759	51.8321	62.6523	148.881
Normal lung	10.9588	22.1348	48.5607	43.1594	2.77683	102.734	39.3828	2.33703	5.18191	3.76305	25.3437	5.33484	12.0296	9.45983	14.8756	36.0004	54.5104	16.2763	10.5523	10.2258	39.705	59.4716	316.972
Normal lung	21.2344	21.0192	56.5054	50.1854	37.5772	36.285	39.235	1.56381	8.25352	0.724241	35.3955	21.5122	13.9626	10.0289	16.3912	41.8293	46.6631	8.6264	13.4696	11.9849	43.9591	68.2938	114.008
Normal lung	24.1802	26.0953	76.5314	53.6564	12.5146	104.706	54.2036	4.84498	12.1862	1.54084	39.1273	17.7791	27.4403	8.49301	14.326	48.4657	43.8697	16.3718	19.8375	14.5231	46.7325	54.7315	151.927
Normal lung	25.5839	28.0792	98.0854	62.2956	28.8965	152.975	54.2781	3.38805	11.4544	1.23381	25.8273	30.6159	50.4746	7.55127	33.2681	45.9022	64.7276	6.49141	16.1459	13.2755	48.4849	71.3074	256.187
Normal lung	23.435	28.4425	61.4643	53.7428	13.8478	183.497	50.6546	2.37042	11.7457	4.08426	28.6492	17.7223	38.6046	9.40069	8.79878	36.2139	70.2781	17.6258	12.7188	15.2821	38.141	51.4882	315.518
Normal lung	27.923	27.1674	52.6527	58.5096	14.633	146.973	56.8864	2.45214	12.1989	0.971565	15.7562	21.4937	35.3638	9.20497	9.75226	40.1382	90.9113	11.4182	15.0044	14.1035	38.6497	57.5248	593.389
Normal lung	25.4784	24.73	74.8675	57.9406	22.2518	215.904	57.068	3.6914	12.3959	2.07568	23.9897	16.7342	35.3759	10.188	8.8859	39.3864	70.6588	12.0233	13.8275	17.8722	49.269	48.6343	635.445
Normal lung	16.05	89.202	57.4295	97.1439	4.15992	138.906	51.306	1.25944	15.9272	2.06248	7.75694	23.6862	48.4265	9.45959	33.5873	44.3184	112.258	8.43091	9.94431	12.677	57.1609	55.7299	392.59
Normal lung	23.0999	21.7728	106.659	54.5886	20.9679	255.019	55.4292	3.51598	17.0466	1.60984	35.2401	45.0254	47.4406	10.7017	17.5251	43.5858	63.2854	6.27083	16.3056	18.079	51.0263	64.7942	280.272
Normal lung	15.752	26.6692	28.7485	28.2731	6.59124	64.7693	39.7032	1.66419	5.11587	1.19025	21.3198	3.84414	6.61478	5.02425	7.89325	58.6279	75.5776	14.5938	9.57285	7.71299	25.5245	115.739	80.397
Normal lung	16.5318	15.1137	43.3247	43.851	15.412	43.5447	37.9328	2.57018	5.42597	1.38218	20.9644	14.3429	12.6931	9.26861	22.0472	35.3433	53.1595	5.2948	12.0107	10.5161	37.9111	54.9363	199.477
Normal lung	24.482	16.347	76.1941	50.923	11.1991	208.985	53.2781	2.36559	11.0447	0.708963	31.1279	50.1322	33.6009	10.2016	69.3071	44.2963	61.4383	4.19802	16.3471	14.8837	46.3309	50.6542	514.368
Normal lung	26.1673	27.4687	76.7153	56.3776	12.1516	202.341	65.5276	4.09079	18.8446	1.23249	39.5774	31.4628	27.2896	10.0122	13.3646	58.8843	51.6493	10.3818	15.7743	20.1518	68.2849	51.7488	136.823
Normal lung	27.4297	22.1245	87.7649	60.9548	18.8088	141.785	58.8112	4.2025	13.4932	1.52668	26.6461	43.8951	31.6308	10.6338	53.441	49.9378	60.2592	3.03993	16.736	16.3966	62.0184	57.2108	253.616
Normal lung	26.4417	27.5487	67.3401	75.684	7.68528	195.8	57.9683	2.1711	11.9479	1.12931	30.8611	24.7828	49.4645	13.4389	8.11998	39.9794	58.3996	8.37884	17.172	16.0288	41.0576	61.302	318.847
Normal lung	27.9765	23.2703	45.4312	49.7639	14.5483	116.208	51.4731	3.45888	8.63604	1.24731	17.4129	9.81931	17.4253	9.87209	8.04279	42.3934	73.9496	15.9166	14.8729	15.3603	41.8651	64.8498	479.307
Normal lung	24.0249	19.6353	67.9054	64.2285	28.9448	191.107	49.7765	2.87686	12.3707	1.35763	32.0191	28.707	33.0927	11.3146	29.6977	45.5362	58.8516	10.6476	15.0738	13.6904	40.677	64.291	177.445
Normal lung	18.5057	23.0095	25.9519	30.548	13.2149	76.6051	37.5476	1.80484	4.04559	0.880121	7.11491	10.0752	8.67836	6.15989	16.3211	45.8056	93.3508	4.21642	7.35645	7.29002	30.4177	130.012	152.222
Normal lung	19.1253	18.4131	82.166	58.4866	29.3799	140.191	42.2904	2.60311	7.85772	0.619485	26.2249	41.7959	25.9421	9.82016	70.3109	44.6219	52.68	3.16274	15.739	10.9147	46.048	56.5832	390.574
Normal lung	12.7118	36.9574	37.2402	68.062	6.17089	84.4762	33.9422	1.4353	6.21336	1.39984	12.1935	5.70022	15.2501	9.82771	12.3421	27.7132	74.2242	18.9368	9.49217	10.3733	52.0433	49.7249	288.211
Normal lung	20.518	37.4918	81.8214	63.3914	12.2343	163.422	55.6497	4.00164	9.99422	3.42347	26.9455	19.9869	57.6605	8.12679	12.1214	39.0842	79.8823	8.93356	16.0043	15.8375	51.123	52.8835	533.578
Normal lung	15.1612	17.0497	40.9526	48.7123	10.9882	31.6497	30.773	0.833372	4.4487	2.04024	35.3647	6.63935	9.57726	16.4202	8.0348	29.1356	49.6328	10.4309	11.1143	7.36473	36.0425	56.9571	295.021
Normal lung	20.8848	14.7948	52.1995	51.3221	4.39677	201.488	42.4321	1.91748	10.0919	1.8701	22.9988	18.4745	20.7964	9.41086	11.6922	34.8793	69.6833	9.9182	13.5613	13.0153	40.7653	64.7249	553.11
Normal lung	14.1016	16.695	43.8499	30.8197	61.1328	93.7218	35.264	1.0892	5.47561	0.872194	12.5346	7.19036	12.8658	5.01392	9.67229	41.6598	69.6127	8.3552	6.27617	7.48591	31.9412	98.4016	226.791
Normal lung	15.3195	15.8017	32.9615	47.5181	7.23593	23.271	33.6157	1.00229	5.23738	1.26212	30.6357	12.3234	10.4578	11.3618	9.76129	30.8506	60.5766	10.869	10.9829	9.9385	31.0896	68.8955	165.071
Normal lung	20.1715	29.5155	80.8251	63.5585	4.21742	69.7362	43.7509	3.9656	7.216	2.4471	33.715	26.8445	21.9254	12.8303	27.92	37.1497	53.0186	8.34067	22.4891	15.0289	48.2834	76.7576	218.683
Normal lung	16.5526	24.7908	58.0603	54.3982	29.2611	108.28	38.6492	2.36018	9.51249	2.04745	26.8568	7.50343	9.4957	5.85172	12.2399	42.2485	58.0065	17.6556	11.6143	15.9841	51.1702	65.0876	228.273
Normal lung	19.5874	17.4092	81.1957	62.4438	17.7342	170.346	45.4966	2.1396	11.8684	1.69968	48.0058	33.8388	26.9199	9.51546	26.4928	41.4559	43.999	7.22302	15.2298	12.2129	39.4172	62.1179	135.406
Normal lung	20.1813	25.3668	51.0129	55.402	28.3452	96.1521	42.1811	3.56723	9.17911	2.25519	25.506	15.2955	16.1246	9.81144	11.5216	42.0851	54.1577	12.7304	15.8222	13.8047	44.4247	63.7673	211.15
Normal lung	28.7101	23.8315	80.089	62.0809	60.3713	158.483	55.4213	2.77998	13.9754	1.29109	29.8287	31.1822	29.4733	10.3618	23.323	55.2617	56.4139	6.8603	15.4826	16.6949	49.6772	59.4397	286.237
Normal lung	21.1774	15.3878	55.2836	52.6572	92.2376	117.815	42.6585	1.70432	7.3451	0.933169	27.1951	18.0611	15.9223	7.81185	25.7289	42.6325	55.034	8.19188	12.244	11.937	41.8003	64.4495	399.05
Normal lung	20.3395	34.3085	71.6635	64.5541	57.0635	212.466	47.0732	2.17323	12.9166	1.31358	20.7627	8.21169	31.3044	10.1026	8.25695	37.103	59.5183	15.0969	13.4042	12.9303	51.6066	52.937	515.645
Normal lung	19.7379	23.411	48.958	44.5518	3.12477	140.79	50.1939	2.91572	7.92123	1.37165	20.2216	14.6058	18.4454	6.82029	12.1154	51.6201	90.9253	7.39433	10.8848	11.0302	35.9587	74.7512	455.195
Normal lung	27.3293	22.1631	87.6788	54.4262	23.0882	171.378	54.4351	3.14641	14.6898	3.19019	33.3902	44.3632	28.6867	11.5699	64.9661	52.9353	64.4652	4.20248	16.943	15.2241	54.5234	56.8289	565.297
Normal lung	19.0441	22.3998	67.0425	54.716	7.57369	121.647	48.1549	2.17086	9.31748	4.81702	34.9799	16.4738	44.9257	8.85442	10.177	36.4089	72.2848	11.2658	15.8478	13.823	38.561	55.624	234.597
Normal lung	20.1927	22.1104	95.1585	59.1228	9.47794	89.6434	44.3194	2.86885	10.8779	2.34756	44.3345	25.0364	28.9142	9.20241	19.9756	41.9032	48.373	5.66354	15.9745	13.678	43.7519	68.7964	108.899
Normal lung	14.1807	12.9658	45.8594	37.6726	14.3215	116.087	31.7174	1.55174	4.12519	0.744043	14.6295	10.5314	13.0169	5.07311	48.51	37.9202	59.829	7.45569	8.48602	7.0824	29.0121	83.1954	264.878
